# Supplementary material for: Diaqua­bis­(4-carb­oxy-2-propyl-1H-imidazole-5-carboxyl­ato-κ2 N 3,O 4)zinc(II) N,N-dimethyl­formamide disolvate
Source: Acta Crystallogr Sect E Struct Rep Online. 2010 Jun 16;66(Pt 7):m810. doi: 10.1107/S1600536810022282 (PMC3006990; doi:10.1107/S1600536810022282)
Supplement: Supplementary file 1 [file e-66-0m810-sup1.cif]

##############################################################################
###                                                                        ###
###        Electronic paper (Acta Crystallographica Section E)             ###
###                                                                        ###
##############################################################################
#                                                                            #
# This CIF contains the data in a paper accepted for publication in Acta     #
# Crystallographica Section E. It conforms to the requirements of Notes      #
# for Authors for Section E, and has been peer reviewed under the auspices   #
# of the IUCr Commission on Journals.                                        #
#                                                                            #
# Full details of the Crystallographic Information File format               #
# are given in the paper "The Crystallographic Information File (CIF):       #
# a New Standard Archive File for Crystallography" by S. R. Hall, F. H.      #
# Allen and I. D. Brown [Acta Cryst. (1991), A47, 655-685].                  #
#                                                                            #
# The current version of the core CIF dictionary is obtainable from          #
# ftp://ftp.iucr.org/pub/cif_core.dic. The current version number is 2.4.    #
#                                                                            #
# Software is freely available for graphical display of the structure(s) in  #
# this CIF.  For information consult the CIF home page http://www.iucr.org/  #
# cif/home.html                                                              #
#                                                                            #
# This file may be used for bona fide research purposes within the           #
# scientific community so long as proper attribution is given to the journal # 
# article from which it was obtained.                                        #
#                                                                            #
##############################################################################
                                             
data_I
_audit_creation_method     SHELXL-97
_chemical_name_systematic
;
Diaquabis(4-carboxy-2-propyl-1<i>H</i>-imidazole-5-carboxylato-
\k^2^<i>N</i>^3^,<i>O</i>^4^)zinc(II) <i>N</i>,<i>N</i>-dimethylformamide
disolvate
;
_chemical_name_common     ?
_chemical_formula_moiety     'C16 H22 N4 O10 Zn, 2(C3 H7 N O) '
_chemical_formula_sum     'C22 H36 N6 O12 Zn'
_chemical_formula_iupac     '[Zn (C8 H9 N2 O4)2 (H2 O)2], 2C3 H7 N O'
_chemical_formula_weight     641.94
_chemical_melting_point     ?
_symmetry_cell_setting     triclinic
_symmetry_space_group_name_H-M     'P -1'
_symmetry_space_group_name_Hall     '-P 1'
loop_
    _symmetry_equiv_pos_as_xyz
    'x, y, z'
    '-x, -y, -z'
_cell_length_a     7.3619(9)
_cell_length_b     9.3194(13)
_cell_length_c     11.2301(15)
_cell_angle_alpha     76.2810(10)
_cell_angle_beta     87.621(2)
_cell_angle_gamma     68.8880(10)
_cell_volume     697.44(16)
_cell_formula_units_Z     1
_cell_measurement_reflns_used     2051
_cell_measurement_theta_min     2.483
_cell_measurement_theta_max     23.917
_cell_measurement_temperature     298(2)
_exptl_crystal_description     block
_exptl_crystal_colour     colorless
_exptl_crystal_size_max     0.43
_exptl_crystal_size_mid     0.28
_exptl_crystal_size_min     0.25
_exptl_crystal_density_diffrn     1.528
_exptl_crystal_density_meas     ?
_exptl_crystal_density_method     'not measured'
_exptl_crystal_F_000     336
_exptl_absorpt_coefficient_mu     0.952
_exptl_absorpt_correction_type     multi-scan
_exptl_absorpt_process_details     '(SADABS; Bruker, 2007)'
_exptl_absorpt_correction_T_min     0.6848
_exptl_absorpt_correction_T_max     0.7967
_exptl_special_details     ?
_diffrn_ambient_temperature     298(2)
_diffrn_radiation_type     MoK\a
_diffrn_radiation_wavelength     0.71073
_diffrn_radiation_source     'fine-focus sealed tube'
_diffrn_radiation_monochromator     graphite
_diffrn_measurement_device_type     'Bruker SMART 1000 CCD area-detector'
_diffrn_measurement_method     '\f and \w scans'
_diffrn_detector_area_resol_mean     ?
_diffrn_reflns_number     3640
_diffrn_reflns_av_R_equivalents     0.0147
_diffrn_reflns_av_sigmaI/netI     0.0272
_diffrn_reflns_theta_min     1.87
_diffrn_reflns_theta_max     25.00
_diffrn_reflns_theta_full     25.00
_diffrn_measured_fraction_theta_max     0.986
_diffrn_measured_fraction_theta_full     0.986
_diffrn_reflns_limit_h_min     -8
_diffrn_reflns_limit_h_max     8
_diffrn_reflns_limit_k_min     -10
_diffrn_reflns_limit_k_max     11
_diffrn_reflns_limit_l_min     -13
_diffrn_reflns_limit_l_max     10
_diffrn_standards_number     0
_diffrn_standards_interval_count     ?
_diffrn_standards_interval_time     ?
_diffrn_standards_decay_%     ?
_refine_special_details
;
 Refinement of F^2^ against ALL reflections.  The weighted R-factor wR and
 goodness of fit S are based on F^2^, conventional R-factors R are based
 on F, with F set to zero for negative F^2^. The threshold expression of
 F^2^ > 2sigma(F^2^) is used only for calculating R-factors(gt) etc. and is
 not relevant to the choice of reflections for refinement.  R-factors based
 on F^2^ are statistically about twice as large as those based on F, and R-
 factors based on ALL data will be even larger.
;
_reflns_number_total     2425
_reflns_number_gt     2205
_reflns_threshold_expression     I>2\s(I)
_refine_ls_structure_factor_coef     Fsqd
_refine_ls_matrix_type     full
_refine_ls_R_factor_all     0.0338
_refine_ls_R_factor_gt     0.0285
_refine_ls_wR_factor_gt     0.0714
_refine_ls_wR_factor_ref     0.0760
_refine_ls_goodness_of_fit_ref     1.063
_refine_ls_restrained_S_all     1.063
_refine_ls_number_reflns     2425
_refine_ls_number_parameters     179
_refine_ls_number_restraints     0
_refine_ls_hydrogen_treatment     constr
_refine_ls_weighting_scheme     calc
_refine_ls_weighting_details
         'calc w=1/[\s^2^(Fo^2^)+(0.0389P)^2^+0.2536P] where P=(Fo^2^+2Fc^2^)/3'
_atom_sites_solution_hydrogens     geom
_atom_sites_solution_primary     direct
_atom_sites_solution_secondary     difmap
_refine_ls_shift/su_max     0.000
_refine_ls_shift/su_mean     0.000
_refine_diff_density_max     0.257
_refine_diff_density_min     -0.333
_refine_ls_extinction_method     'SHELXTL (Sheldrick, 2008)'
_refine_ls_extinction_coef     0.067(4)
_refine_ls_extinction_expression
                                  'Fc^*^=kFc[1+0.001xFc^2^\l^3^/sin(2\q)]^-1/4^'
loop_
    _atom_type_symbol
    _atom_type_description
    _atom_type_scat_dispersion_real
    _atom_type_scat_dispersion_imag
    _atom_type_scat_source
    'C' 'C' 0.0033 0.0016
                         'International Tables Vol C Tables 4.2.6.8 and 6.1.1.4'
    'H' 'H' 0.0000 0.0000
                         'International Tables Vol C Tables 4.2.6.8 and 6.1.1.4'
    'O' 'O' 0.0106 0.0060
                         'International Tables Vol C Tables 4.2.6.8 and 6.1.1.4'
    'N' 'N' 0.0061 0.0033
                         'International Tables Vol C Tables 4.2.6.8 and 6.1.1.4'
    'Zn' 'Zn' 0.2839 1.4301
                         'International Tables Vol C Tables 4.2.6.8 and 6.1.1.4'
_computing_data_collection     'SMART (Bruker, 2007)'
_computing_cell_refinement     'SAINT (Bruker, 2007)'
_computing_data_reduction     'SAINT (Bruker, 2007)'
_computing_structure_solution     'SHELXS97 (Sheldrick, 2008)'
_computing_structure_refinement     'SHELXL97 (Sheldrick, 2008)'
_computing_molecular_graphics     'SHELXTL (Sheldrick, 2008)'
_computing_publication_material     'SHELXTL (Sheldrick, 2008)'
loop_
    _atom_site_type_symbol
    _atom_site_label
    _atom_site_fract_x
    _atom_site_fract_y
    _atom_site_fract_z
    _atom_site_U_iso_or_equiv
    _atom_site_adp_type
    _atom_site_calc_flag
    _atom_site_refinement_flags
    _atom_site_occupancy
    _atom_site_disorder_assembly
    _atom_site_disorder_group
    Zn Zn1 0.5000 0.5000 0.5000 0.02921(14) Uani d S 1 . .
    N N1 0.6351(2) 0.25671(17) 0.54820(14) 0.0248(3) Uani d . 1 . .
    N N2 0.8023(2) 0.00172(18) 0.60587(15) 0.0287(4) Uani d . 1 . .
    H H1N1 0.8740 -0.0885 0.6506 0.034 Uiso calc R 1 . .
    N N3 0.1215(3) 0.4911(2) 0.86419(18) 0.0419(4) Uani d . 1 . .
    O O1 0.4380(2) 0.43510(15) 0.33379(12) 0.0342(3) Uani d . 1 . .
    O O2 0.49486(10) 0.22669(8) 0.25454(6) 0.0384(4) Uani d . 1 . .
    H H1O2 0.5591 0.1315 0.2727 0.058 Uiso d PR 0.60 A 1
    O O3 0.68632(10) -0.06116(8) 0.31714(6) 0.0423(4) Uani d R 1 . .
    H H1O3 0.6132 0.0311 0.2920 0.063 Uiso d PR 0.40 A 2
    O O4 0.86310(10) -0.23869(8) 0.47855(6) 0.0412(4) Uani d R 1 . .
    O O5 0.03879(10) 0.74901(8) 0.76828(6) 0.0575(5) Uani d R 1 . .
    O O6 0.77394(10) 0.51222(8) 0.43114(6) 0.0381(4) Uani d R 1 . .
    H H1O6 0.7938 0.5887 0.4435 0.057 Uiso d R 1 . .
    H H2O6 0.8631 0.4310 0.4647 0.057 Uiso d R 1 . .
    C C1 0.5133(3) 0.2910(2) 0.34026(17) 0.0275(4) Uani d . 1 . .
    C C2 0.6268(3) 0.1875(2) 0.45418(17) 0.0240(4) Uani d . 1 . .
    C C3 0.7305(3) 0.0277(2) 0.48902(17) 0.0251(4) Uani d . 1 . .
    C C4 0.7647(3) -0.1017(2) 0.42490(19) 0.0306(4) Uani d . 1 . .
    C C5 0.7424(3) 0.1403(2) 0.63940(17) 0.0272(4) Uani d . 1 . .
    C C6 0.7850(3) 0.1559(2) 0.76285(18) 0.0357(5) Uani d . 1 . .
    H H6C 0.7435 0.2675 0.7620 0.043 Uiso calc R 1 . .
    H H6D 0.9247 0.1093 0.7807 0.043 Uiso calc R 1 . .
    C C7 0.6844(4) 0.0768(3) 0.8641(2) 0.0553(7) Uani d . 1 . .
    H H7A 0.5456 0.1187 0.8432 0.066 Uiso calc R 1 . .
    H H7B 0.7320 -0.0358 0.8679 0.066 Uiso calc R 1 . .
    C C8 0.7156(4) 0.0996(3) 0.9888(2) 0.0571(7) Uani d . 1 . .
    H H8B 0.7054 0.2071 0.9815 0.086 Uiso calc PR 0.60 B 1
    H H8C 0.8429 0.0289 1.0226 0.086 Uiso calc PR 0.60 B 1
    H H8A 0.6186 0.0775 1.0420 0.086 Uiso calc PR 0.60 B 1
    H H8E 0.8356 0.1177 0.9921 0.086 Uiso d PR 0.40 B 2
    H H8D 0.7220 0.0065 1.0504 0.086 Uiso d PR 0.40 B 2
    H H8F 0.6094 0.1893 1.0037 0.086 Uiso d PR 0.40 B 2
    C C9 0.0112(3) 0.6238(3) 0.7883(2) 0.0442(6) Uani d . 1 . .
    H H9 -0.0947 0.6218 0.7473 0.053 Uiso calc R 1 . .
    C C10 0.2943(4) 0.4853(3) 0.9244(3) 0.0616(7) Uani d . 1 . .
    H H10A 0.4070 0.4350 0.8825 0.092 Uiso calc R 1 . .
    H H10B 0.3051 0.4261 1.0080 0.092 Uiso calc R 1 . .
    H H10C 0.2858 0.5910 0.9226 0.092 Uiso calc R 1 . .
    C C11 0.0897(6) 0.3442(3) 0.8741(3) 0.0793(10) Uani d . 1 . .
    H H11A -0.0320 0.3659 0.8325 0.119 Uiso calc R 1 . .
    H H11B 0.0863 0.2947 0.9590 0.119 Uiso calc R 1 . .
    H H11C 0.1939 0.2747 0.8372 0.119 Uiso calc R 1 . .
loop_
    _atom_site_aniso_label
    _atom_site_aniso_U_11
    _atom_site_aniso_U_22
    _atom_site_aniso_U_33
    _atom_site_aniso_U_12
    _atom_site_aniso_U_13
    _atom_site_aniso_U_23
    Zn1 0.0353(2) 0.01589(19) 0.0328(2) -0.00545(13) -0.00206(13) -0.00454(13)
    N1 0.0288(8) 0.0178(8) 0.0263(8) -0.0071(6) -0.0014(6) -0.0037(6)
    N2 0.0310(8) 0.0161(8) 0.0325(9) -0.0048(7) -0.0042(7) 0.0012(7)
    N3 0.0475(11) 0.0272(10) 0.0455(11) -0.0102(8) 0.0006(9) -0.0037(8)
    O1 0.0437(8) 0.0194(7) 0.0312(8) -0.0033(6) -0.0080(6) -0.0020(6)
    O2 0.0494(9) 0.0298(8) 0.0317(8) -0.0069(7) -0.0092(6) -0.0090(6)
    O3 0.0549(9) 0.0284(8) 0.0421(9) -0.0081(7) -0.0025(7) -0.0156(7)
    O4 0.0415(8) 0.0192(7) 0.0586(10) -0.0040(6) -0.0032(7) -0.0113(7)
    O5 0.0633(11) 0.0276(9) 0.0651(12) -0.0046(8) -0.0201(9) 0.0046(8)
    O6 0.0358(8) 0.0230(7) 0.0548(10) -0.0097(6) 0.0027(7) -0.0097(7)
    C1 0.0283(10) 0.0239(10) 0.0281(10) -0.0075(8) 0.0003(8) -0.0050(8)
    C2 0.0248(9) 0.0205(9) 0.0264(10) -0.0081(7) 0.0016(7) -0.0051(7)
    C3 0.0245(9) 0.0199(9) 0.0300(10) -0.0077(7) 0.0017(7) -0.0045(8)
    C4 0.0285(10) 0.0229(10) 0.0410(12) -0.0089(8) 0.0050(9) -0.0100(9)
    C5 0.0291(10) 0.0199(9) 0.0296(10) -0.0079(8) -0.0023(8) -0.0011(7)
    C6 0.0445(12) 0.0277(11) 0.0320(11) -0.0117(9) -0.0089(9) -0.0020(8)
    C7 0.0699(17) 0.0634(17) 0.0420(14) -0.0321(14) 0.0123(12) -0.0188(12)
    C8 0.0653(17) 0.0591(17) 0.0402(14) -0.0146(14) 0.0039(12) -0.0123(12)
    C9 0.0379(12) 0.0437(14) 0.0437(13) -0.0057(10) -0.0053(10) -0.0099(11)
    C10 0.0469(14) 0.0528(16) 0.0639(18) -0.0051(12) -0.0138(13) 0.0076(13)
    C11 0.113(3) 0.0437(17) 0.089(2) -0.0384(18) 0.014(2) -0.0156(16)
_geom_special_details
;
 All esds (except the esd in the dihedral angle between two l.s. planes)
 are estimated using the full covariance matrix.  The cell esds are taken
 into account individually in the estimation of esds in distances, angles
 and torsion angles; correlations between esds in cell parameters are only
 used when they are defined by crystal symmetry.  An approximate (isotropic)
 treatment of cell esds is used for estimating esds involving l.s. planes.
;
loop_
    _geom_bond_atom_site_label_1
    _geom_bond_atom_site_label_2
    _geom_bond_site_symmetry_2
    _geom_bond_distance
    _geom_bond_publ_flag
    Zn1 N1 . 2.0643(15) ?
    Zn1 N1 2_666 2.0643(15) ?
    Zn1 O6 2_666 2.1616 ?
    Zn1 O6 . 2.1616 ?
    Zn1 O1 . 2.2053(14) ?
    Zn1 O1 2_666 2.2053(14) ?
    N1 C5 . 1.331(2) ?
    N1 C2 . 1.375(2) ?
    N2 C5 . 1.346(2) ?
    N2 C3 . 1.369(2) ?
    N2 H1N1 . 0.8600 ?
    N3 C9 . 1.322(3) ?
    N3 C10 . 1.443(3) ?
    N3 C11 . 1.448(3) ?
    O1 C1 . 1.240(2) ?
    O2 C1 . 1.284(2) ?
    O2 H1O2 . 0.8200 ?
    O3 C4 . 1.274(2) ?
    O3 H1O3 . 0.8200 ?
    O4 C4 . 1.234(2) ?
    O5 C9 . 1.223(3) ?
    O6 H1O6 . 0.8201 ?
    O6 H2O6 . 0.8200 ?
    C1 C2 . 1.479(3) ?
    C2 C3 . 1.372(3) ?
    C3 C4 . 1.488(3) ?
    C5 C6 . 1.485(3) ?
    C6 C7 . 1.520(3) ?
    C6 H6C . 0.9700 ?
    C6 H6D . 0.9700 ?
    C7 C8 . 1.505(3) ?
    C7 H7A . 0.9700 ?
    C7 H7B . 0.9700 ?
    C8 H8B . 0.9600 ?
    C8 H8C . 0.9600 ?
    C8 H8A . 0.9600 ?
    C8 H8E . 0.9602 ?
    C8 H8D . 0.9601 ?
    C8 H8F . 0.9602 ?
    C9 H9 . 0.9300 ?
    C10 H10A . 0.9600 ?
    C10 H10B . 0.9600 ?
    C10 H10C . 0.9600 ?
    C11 H11A . 0.9600 ?
    C11 H11B . 0.9600 ?
    C11 H11C . 0.9600 ?
loop_
    _geom_angle_atom_site_label_1
    _geom_angle_atom_site_label_2
    _geom_angle_atom_site_label_3
    _geom_angle_site_symmetry_1
    _geom_angle_site_symmetry_3
    _geom_angle
    _geom_angle_publ_flag
    N1 Zn1 N1 . 2_666 180.0 ?
    N1 Zn1 O6 . 2_666 92.14(5) ?
    N1 Zn1 O6 2_666 2_666 87.86(5) ?
    N1 Zn1 O6 . . 87.86(5) ?
    N1 Zn1 O6 2_666 . 92.14(5) ?
    O6 Zn1 O6 2_666 . 180.0 ?
    N1 Zn1 O1 . . 78.58(5) ?
    N1 Zn1 O1 2_666 . 101.43(5) ?
    O6 Zn1 O1 2_666 . 88.98(4) ?
    O6 Zn1 O1 . . 91.02(4) ?
    N1 Zn1 O1 . 2_666 101.43(5) ?
    N1 Zn1 O1 2_666 2_666 78.57(5) ?
    O6 Zn1 O1 2_666 2_666 91.02(4) ?
    O6 Zn1 O1 . 2_666 88.98(4) ?
    O1 Zn1 O1 . 2_666 180.0 ?
    C5 N1 C2 . . 106.21(15) ?
    C5 N1 Zn1 . . 141.02(13) ?
    C2 N1 Zn1 . . 112.56(12) ?
    C5 N2 C3 . . 108.91(16) ?
    C5 N2 H1N1 . . 125.5 ?
    C3 N2 H1N1 . . 125.5 ?
    C9 N3 C10 . . 119.9(2) ?
    C9 N3 C11 . . 121.1(2) ?
    C10 N3 C11 . . 118.4(2) ?
    C1 O1 Zn1 . . 112.88(12) ?
    C1 O2 H1O2 . . 110.3 ?
    C4 O3 H1O3 . . 117.8 ?
    Zn1 O6 H1O6 . . 112.3 ?
    Zn1 O6 H2O6 . . 109.2 ?
    H1O6 O6 H2O6 . . 108.9 ?
    O1 C1 O2 . . 123.54(16) ?
    O1 C1 C2 . . 118.08(17) ?
    O2 C1 C2 . . 118.37(16) ?
    C3 C2 N1 . . 109.67(16) ?
    C3 C2 C1 . . 132.62(17) ?
    N1 C2 C1 . . 117.71(16) ?
    N2 C3 C2 . . 105.17(16) ?
    N2 C3 C4 . . 122.91(17) ?
    C2 C3 C4 . . 131.90(18) ?
    O4 C4 O3 . . 124.73(17) ?
    O4 C4 C3 . . 118.93(18) ?
    O3 C4 C3 . . 116.34(16) ?
    N1 C5 N2 . . 110.03(17) ?
    N1 C5 C6 . . 126.12(17) ?
    N2 C5 C6 . . 123.80(17) ?
    C5 C6 C7 . . 113.04(18) ?
    C5 C6 H6C . . 109.0 ?
    C7 C6 H6C . . 109.0 ?
    C5 C6 H6D . . 109.0 ?
    C7 C6 H6D . . 109.0 ?
    H6C C6 H6D . . 107.8 ?
    C8 C7 C6 . . 113.9(2) ?
    C8 C7 H7A . . 108.8 ?
    C6 C7 H7A . . 108.8 ?
    C8 C7 H7B . . 108.8 ?
    C6 C7 H7B . . 108.8 ?
    H7A C7 H7B . . 107.7 ?
    C7 C8 H8B . . 109.5 ?
    C7 C8 H8C . . 109.5 ?
    C7 C8 H8A . . 109.5 ?
    C7 C8 H8E . . 109.5 ?
    C7 C8 H8D . . 109.5 ?
    H8E C8 H8D . . 109.5 ?
    C7 C8 H8F . . 109.5 ?
    H8E C8 H8F . . 109.5 ?
    H8D C8 H8F . . 109.5 ?
    O5 C9 N3 . . 124.6(2) ?
    O5 C9 H9 . . 117.7 ?
    N3 C9 H9 . . 117.7 ?
    N3 C10 H10A . . 109.5 ?
    N3 C10 H10B . . 109.5 ?
    H10A C10 H10B . . 109.5 ?
    N3 C10 H10C . . 109.5 ?
    H10A C10 H10C . . 109.5 ?
    H10B C10 H10C . . 109.5 ?
    N3 C11 H11A . . 109.5 ?
    N3 C11 H11B . . 109.5 ?
    H11A C11 H11B . . 109.5 ?
    N3 C11 H11C . . 109.5 ?
    H11A C11 H11C . . 109.5 ?
    H11B C11 H11C . . 109.5 ?
loop_
    _geom_torsion_atom_site_label_1
    _geom_torsion_atom_site_label_2
    _geom_torsion_atom_site_label_3
    _geom_torsion_atom_site_label_4
    _geom_torsion_site_symmetry_1
    _geom_torsion_site_symmetry_2
    _geom_torsion_site_symmetry_3
    _geom_torsion_site_symmetry_4
    _geom_torsion
    _geom_torsion_publ_flag
    N1 Zn1 N1 C5 2_666 . . .  2E1(10)
                                     ?
    O6 Zn1 N1 C5 2_666 . . . -94.0(2) ?
    O6 Zn1 N1 C5 . . . . 86.0(2) ?
    O1 Zn1 N1 C5 . . . . 177.5(2) ?
    O1 Zn1 N1 C5 2_666 . . . -2.5(2) ?
    N1 Zn1 N1 C2 2_666 . . .  -15E1(10)
                                       ?
    O6 Zn1 N1 C2 2_666 . . . 92.28(12) ?
    O6 Zn1 N1 C2 . . . . -87.72(12) ?
    O1 Zn1 N1 C2 . . . . 3.76(12) ?
    O1 Zn1 N1 C2 2_666 . . . -176.24(12) ?
    N1 Zn1 O1 C1 . . . . -2.53(13) ?
    N1 Zn1 O1 C1 2_666 . . . 177.47(13) ?
    O6 Zn1 O1 C1 2_666 . . . -94.92(13) ?
    O6 Zn1 O1 C1 . . . . 85.08(13) ?
    O1 Zn1 O1 C1 2_666 . . .  17E1(10)
                                      ?
    Zn1 O1 C1 O2 . . . . 179.33(13) ?
    Zn1 O1 C1 C2 . . . . 0.8(2) ?
    C5 N1 C2 C3 . . . . -0.1(2) ?
    Zn1 N1 C2 C3 . . . . 175.82(12) ?
    C5 N1 C2 C1 . . . . 179.37(16) ?
    Zn1 N1 C2 C1 . . . . -4.7(2) ?
    O1 C1 C2 C3 . . . . -178.04(19) ?
    O2 C1 C2 C3 . . . . 3.3(3) ?
    O1 C1 C2 N1 . . . . 2.6(3) ?
    O2 C1 C2 N1 . . . . -175.99(15) ?
    C5 N2 C3 C2 . . . . 0.5(2) ?
    C5 N2 C3 C4 . . . . -178.27(17) ?
    N1 C2 C3 N2 . . . . -0.2(2) ?
    C1 C2 C3 N2 . . . . -179.58(19) ?
    N1 C2 C3 C4 . . . . 178.35(18) ?
    C1 C2 C3 C4 . . . . -1.0(4) ?
    N2 C3 C4 O4 . . . . -0.5(3) ?
    C2 C3 C4 O4 . . . . -178.83(17) ?
    N2 C3 C4 O3 . . . . 178.75(15) ?
    C2 C3 C4 O3 . . . . 0.4(3) ?
    C2 N1 C5 N2 . . . . 0.4(2) ?
    Zn1 N1 C5 N2 . . . . -173.60(14) ?
    C2 N1 C5 C6 . . . . -177.05(18) ?
    Zn1 N1 C5 C6 . . . . 8.9(3) ?
    C3 N2 C5 N1 . . . . -0.6(2) ?
    C3 N2 C5 C6 . . . . 176.97(17) ?
    N1 C5 C6 C7 . . . . 110.5(2) ?
    N2 C5 C6 C7 . . . . -66.6(3) ?
    C5 C6 C7 C8 . . . . -176.5(2) ?
    C10 N3 C9 O5 . . . . -3.7(4) ?
    C11 N3 C9 O5 . . . . -174.1(2) ?
loop_
    _geom_hbond_atom_site_label_D
    _geom_hbond_atom_site_label_H
    _geom_hbond_atom_site_label_A
    _geom_hbond_site_symmetry_A
    _geom_hbond_distance_DH
    _geom_hbond_distance_HA
    _geom_hbond_distance_DA
    _geom_hbond_angle_DHA
    O6 H2O6 O4 2_756 0.82 2.16 2.9594(14) 166.8
    O6 H1O6 O4 1_565 0.82 1.98 2.796 175.3
    O3 H1O3 O2 . 0.82 1.67 2.478 169.1
    O2 H1O2 O3 . 0.82 1.66 2.478 177.0
    N2 H1N1 O5 1_645 0.86 1.84 2.6789(17) 166.0
data_global
_journal_date_recd_electronic     2010-05-05
_journal_date_accepted     2010-06-10
_journal_name_full     'Acta Crystallographica, Section E'
_journal_year     2010
_journal_volume     66
_journal_issue      7
_journal_page_first     m810
_journal_page_last     m810
_journal_paper_category     QM
_journal_coeditor_code     NC2185
_publ_contact_author_name     'Cheng-Jun Hao'
_publ_contact_author_address
;
College of Chemistry and Chemical Engineering, Pingdingshan University,
Pingdingshan 467000
People's Republic of China.
;
_publ_contact_author_email     haochengjun2008@163.com
_publ_contact_author_fax     '86 0375 4910032'
_publ_contact_author_phone     '86 0375 4910032'
_publ_section_title
;\
Diaquabis(4-carboxy-2-propyl-1<i>H</i>-imidazole-5-carboxylato-\
\k^2^<i>N</i>^3^,<i>O</i>^4^)zinc(II) <i>N</i>,<i>N</i>-dimethylformamide
disolvate
;
loop_
    _publ_author_name
    _publ_author_footnote
    _publ_author_address
    'Cheng-Jun Hao' .
;
College of Chemistry and Chemical Engineering, Pingdingshan University,
Pingdingshan 467000
People's Republic of China
;
    'Xiao-Jun Zhao' .
;
College of Chemistry and Chemical Engineering, Pingdingshan University,
Pingdingshan 467000
People's Republic of China
;
