# Supplementary material for: Diaqua­bis­(4-carb­oxy-2-propyl-1H-imidazole-5-carboxyl­ato-κ2 N 3,O 4)zinc(II) N,N-dimethyl­formamide disolvate
Source: Acta Crystallogr Sect E Struct Rep Online. 2010 Jun 16;66(Pt 7):m810. doi: 10.1107/S1600536810022282 (PMC3006990; doi:10.1107/S1600536810022282)
Supplement: Supplementary file 2 [file e-66-0m810-Isup2.hkl]

# 
# h,k,l, Fc-squared, Fo-squared, sigma(Fo-squared) and status flag 
# 
data_I
_shelx_title ' 100411c in P-1' 
_shelx_refln_list_code          4 
_shelx_F_calc_maximum      140.47 
_exptl_crystal_F_000       336.00 
_reflns_d_resolution_high  0.8409 
 
loop_ 
 _symmetry_equiv_pos_as_xyz 
 'x, y, z' 
 '-x, -y, -z' 
 
_cell_length_a     7.3619 
_cell_length_b     9.3194 
_cell_length_c    11.2301 
_cell_angle_alpha  76.281 
_cell_angle_beta   87.621 
_cell_angle_gamma  68.888 
 
_shelx_F_squared_multiplier     1.000 
 
loop_ 
 _refln_index_h 
 _refln_index_k 
 _refln_index_l 
 _refln_F_squared_calc 
 _refln_F_squared_meas 
 _refln_F_squared_sigma 
 _refln_observed_status 
   1   0   0     1272.48     1318.75     14.62 o 
   2   0   0      105.29      105.08      1.72 o 
   3   0   0      508.34      499.70      6.31 o 
   4   0   0     1275.74     1264.97     14.87 o 
   5   0   0      328.70      329.18      5.05 o 
   6   0   0      112.67      112.57      3.42 o 
   7   0   0       84.81       92.46      3.50 o 
   8   0   0      144.18      135.13      6.75 o 
  -7   1   0       16.38       14.52      2.04 o 
  -6   1   0      316.11      331.78     15.73 o 
  -5   1   0       41.57       45.42      1.77 o 
  -4   1   0      323.70      308.51      4.75 o 
  -3   1   0     1104.25     1159.49     13.63 o 
  -2   1   0     1484.37     1459.21     16.53 o 
  -1   1   0       40.36       35.99      0.91 o 
   0   1   0      181.17      186.43      3.96 o 
   1   1   0      860.39      885.53     12.17 o 
   2   1   0    11376.71    12002.55    302.45 o 
   3   1   0      896.21      923.41     10.74 o 
   4   1   0        1.33        0.59      0.55 o 
   5   1   0      230.93      235.02      3.85 o 
   6   1   0        2.80        1.14      1.03 o 
   7   1   0       25.49       18.06      2.96 o 
   8   1   0       32.39       38.76      4.38 o 
  -7   2   0        4.95        1.01      2.26 o 
  -6   2   0        3.85        1.08      1.35 o 
  -5   2   0      207.44      194.13      4.77 o 
  -4   2   0      572.67      574.61      7.93 o 
  -3   2   0      265.17      249.76      3.99 o 
  -2   2   0      377.55      414.69      9.44 o 
  -1   2   0     2795.00     2757.84     51.07 o 
   0   2   0     1580.47     1448.72     27.28 o 
   1   2   0      165.49      162.36      3.64 o 
   2   2   0     2244.82     2343.11     31.28 o 
   3   2   0      217.27      225.82      3.20 o 
   4   2   0      635.79      670.83      8.30 o 
   5   2   0       56.31       55.21      1.62 o 
   6   2   0        0.99       -0.23      0.88 o 
   7   2   0       15.38       14.13      2.85 o 
   8   2   0        0.70        0.25      2.15 o 
  -6   3   0        9.83       11.95      2.64 o 
  -5   3   0      168.66      162.16      6.32 o 
  -4   3   0      149.71      148.53      5.60 o 
  -3   3   0      972.12      995.81     21.00 o 
  -2   3   0      580.41      615.65     13.62 o 
  -1   3   0     1658.11     1663.20     32.02 o 
   0   3   0     2115.05     2116.04     39.67 o 
   1   3   0      786.77      777.24      9.61 o 
   2   3   0      292.74      340.25      5.32 o 
   3   3   0      264.79      244.18      4.05 o 
   4   3   0      245.04      242.52      3.64 o 
   5   3   0       43.68       52.46      1.59 o 
   6   3   0      134.40      130.57      5.67 o 
   7   3   0       71.35       74.98      4.70 o 
   8   3   0       25.09       22.64      3.54 o 
  -6   4   0      270.07      261.96      9.27 o 
  -5   4   0      260.77      260.88      8.84 o 
  -4   4   0      131.53      139.70      5.79 o 
  -3   4   0      812.28      860.34     19.14 o 
  -2   4   0      429.62      435.55     10.84 o 
  -1   4   0      443.50      446.29     10.61 o 
   0   4   0     3379.45     3689.64     68.45 o 
   1   4   0      623.87      679.45      8.84 o 
   2   4   0      290.80      281.78      4.83 o 
   3   4   0      915.35      947.10     13.55 o 
   4   4   0        9.67        5.60      1.84 o 
   5   4   0      117.37      121.95      3.31 o 
   6   4   0       69.02       64.07      4.20 o 
   7   4   0       65.65       69.02      4.68 o 
   8   4   0       79.96       82.25      5.41 o 
  -5   5   0      214.47      212.87      8.23 o 
  -4   5   0      387.57      396.70     11.66 o 
  -3   5   0       59.95       57.54      3.79 o 
  -2   5   0       14.64       18.10      2.49 o 
  -1   5   0      826.34      845.98     18.52 o 
   0   5   0      727.80      707.24     15.55 o 
   1   5   0        4.58        1.96      1.08 o 
   2   5   0        8.79       10.37      0.90 o 
   3   5   0      452.27      479.31      7.86 o 
   4   5   0       56.14       57.05      1.85 o 
   5   5   0      453.93      454.37     18.81 o 
   6   5   0        0.68       -1.10      1.74 o 
   7   5   0       82.22       77.05      5.11 o 
   8   5   0       41.70       35.14      4.36 o 
  -5   6   0       32.62       39.15      4.68 o 
  -4   6   0      160.83      163.90      7.25 o 
  -3   6   0      253.81      255.91      8.80 o 
  -2   6   0        6.31        5.21      2.13 o 
  -1   6   0       71.32       83.09      4.25 o 
   0   6   0       82.98       91.01      4.17 o 
   1   6   0       37.11       27.21      2.29 o 
   2   6   0        8.40       13.75      1.74 o 
   3   6   0      679.14      633.44      7.47 o 
   4   6   0      180.90      179.14      5.98 o 
   5   6   0        4.83        3.34      1.48 o 
   6   6   0       37.95       32.81      3.63 o 
   7   6   0      177.24      186.33      7.99 o 
   8   6   0       50.86       52.42      4.78 o 
  -4   7   0        0.68       -2.85      2.28 o 
  -3   7   0       66.21       65.96      4.68 o 
  -2   7   0      187.72      193.49      7.61 o 
  -1   7   0       54.54       58.43      4.07 o 
   0   7   0      381.26      403.77     11.04 o 
   1   7   0       46.50       61.17      3.62 o 
   2   7   0       90.88       84.41      3.86 o 
   3   7   0        3.84        2.65      1.03 o 
   4   7   0      216.46      212.84      7.20 o 
   5   7   0      325.41      326.59      9.51 o 
   6   7   0      174.56      158.58      6.90 o 
   7   7   0        1.64        0.59      2.20 o 
   8   7   0       41.48       49.14      5.10 o 
  -3   8   0       41.41       41.38      4.73 o 
  -2   8   0        2.52        1.78      2.26 o 
  -1   8   0      105.94       99.17      5.47 o 
   0   8   0      633.42      634.03     16.01 o 
   1   8   0      269.75      256.94      8.30 o 
   2   8   0      169.53      185.80      6.52 o 
   3   8   0      468.72      473.44     13.43 o 
   4   8   0      160.46      172.18      6.75 o 
   5   8   0        1.06        1.15      1.86 o 
   7   8   0      149.77      147.09      7.30 o 
  -1   9   0       34.73       32.60      4.14 o 
   0   9   0      104.82      118.01      6.07 o 
   1   9   0      138.65      127.46      5.92 o 
   2   9   0      113.23      116.47      5.37 o 
   3   9   0        4.40        3.14      2.32 o 
   4   9   0       61.86       64.64      4.63 o 
   5   9   0      243.55      241.58      8.66 o 
   7   9   0       31.78       24.38      4.03 o 
   0  10   0       40.15       52.34      5.07 o 
   1  10   0       64.21       70.29      4.72 o 
   3  10   0      493.92      545.35     16.87 o 
   4  10   0      194.55      197.29      8.59 o 
   5  10   0        4.57        3.14      2.37 o 
  -5 -10   1       34.64       27.06      3.91 o 
  -4 -10   1       95.26      104.74      6.46 o 
  -3 -10   1      343.32      359.10     13.01 o 
  -2 -10   1       52.51       52.04      5.89 o 
  -6  -9   1       86.03       88.35      5.21 o 
  -5  -9   1      143.69      150.35      6.73 o 
  -4  -9   1       22.47       17.33      3.20 o 
  -3  -9   1       39.93       34.87      4.47 o 
  -2  -9   1      259.83      284.73     10.89 o 
  -1  -9   1      111.97      124.68      5.80 o 
   0  -9   1       16.05       18.00      3.29 o 
   1  -9   1       49.91       41.59      4.40 o 
  -7  -8   1      133.95      117.43      6.67 o 
  -6  -8   1       29.61       33.09      3.50 o 
  -5  -8   1       20.92       18.69      3.06 o 
  -4  -8   1      183.78      180.08      7.09 o 
  -3  -8   1      343.01      336.86     10.84 o 
  -2  -8   1       20.78       23.87      2.16 o 
  -1  -8   1        6.96        6.76      2.00 o 
   0  -8   1      205.14      217.15      7.81 o 
   1  -8   1      234.84      240.62      8.65 o 
   2  -8   1        1.18        3.54      2.46 o 
  -8  -7   1       11.15       13.29      3.71 o 
  -7  -7   1       57.63       59.14      4.80 o 
  -6  -7   1      143.04      156.38      6.15 o 
  -5  -7   1       14.69       15.85      2.61 o 
  -4  -7   1        1.42        1.44      1.80 o 
  -3  -7   1      208.74      190.96      7.05 o 
  -2  -7   1       27.36       26.38      2.24 o 
  -1  -7   1      176.16      178.00      6.14 o 
   0  -7   1        3.60        4.24      1.92 o 
   1  -7   1      457.85      450.76     12.34 o 
   2  -7   1       86.75       96.84      5.36 o 
   3  -7   1       82.81       80.48      5.17 o 
  -8  -6   1        1.08       -3.25      2.17 o 
  -7  -6   1      176.73      174.48      7.77 o 
  -6  -6   1       46.43       45.83      2.78 o 
  -5  -6   1       52.54       58.47      3.56 o 
  -4  -6   1      293.04      293.41      8.61 o 
  -3  -6   1       32.42       27.40      1.51 o 
  -2  -6   1        7.40        5.75      1.59 o 
  -1  -6   1      505.42      505.89     11.89 o 
   0  -6   1       47.17       46.93      3.06 o 
   1  -6   1      428.35      424.43     11.29 o 
   2  -6   1      242.70      247.54      8.20 o 
   3  -6   1      166.39      178.31      7.16 o 
   4  -6   1      195.08      197.41      7.98 o 
  -8  -5   1       17.59       11.87      3.11 o 
  -7  -5   1      185.80      193.74      8.00 o 
  -6  -5   1        4.09        3.06      1.30 o 
  -5  -5   1        5.49        7.02      1.75 o 
  -4  -5   1      682.17      722.74     16.58 o 
  -3  -5   1      889.38      889.34     13.09 o 
  -2  -5   1     2410.44     2493.12     34.26 o 
  -1  -5   1        7.68        7.92      1.38 o 
   0  -5   1      376.77      380.09      9.44 o 
   1  -5   1     1125.32     1204.59     24.99 o 
   2  -5   1      301.11      301.10      8.78 o 
   3  -5   1      520.11      507.50     13.26 o 
   4  -5   1      812.42      793.65     19.09 o 
   5  -5   1       53.94       56.82      4.56 o 
  -8  -4   1       17.90       17.00      3.56 o 
  -7  -4   1       83.80       87.16      5.18 o 
  -6  -4   1       90.84       95.42      3.24 o 
  -5  -4   1        8.68        9.91      1.31 o 
  -4  -4   1       41.42       37.37      4.62 o 
  -3  -4   1       73.55       73.62      1.27 o 
  -2  -4   1     1231.82     1244.46     17.52 o 
  -1  -4   1      759.07      728.27     14.81 o 
   0  -4   1     3755.29     3686.17     68.29 o 
   1  -4   1     1249.12     1246.54     25.12 o 
   2  -4   1       14.53        9.52      1.73 o 
   3  -4   1      242.58      226.92      7.29 o 
   4  -4   1       77.44       77.01      4.29 o 
   5  -4   1      168.22      157.07      6.61 o 
   6  -4   1      173.87      164.28      7.09 o 
  -8  -3   1       11.65       12.18      2.98 o 
  -7  -3   1       47.85       45.11      3.78 o 
  -6  -3   1       84.00       93.55      3.51 o 
  -5  -3   1        2.57        3.11      1.33 o 
  -4  -3   1        3.03        1.52      0.80 o 
  -3  -3   1      655.10      648.69     13.27 o 
  -2  -3   1       46.88       43.93      1.07 o 
  -1  -3   1        2.91        1.25      0.61 o 
   0  -3   1       25.98       25.08      1.55 o 
   1  -3   1      947.47      967.37     19.53 o 
   2  -3   1     1467.49     1599.64     31.36 o 
   3  -3   1      222.67      227.78      6.91 o 
   4  -3   1       13.23        9.61      2.15 o 
   5  -3   1       34.86       34.83      3.54 o 
   6  -3   1        9.71        7.39      2.35 o 
  -8  -2   1        2.73        1.25      2.18 o 
  -7  -2   1      171.04      157.71      6.63 o 
  -6  -2   1       11.73       13.51      1.62 o 
  -5  -2   1       25.66       27.86      1.23 o 
  -4  -2   1     2582.89     2781.80     30.95 o 
  -3  -2   1     1189.57     1195.26     16.40 o 
  -2  -2   1      152.65      185.34      4.79 o 
  -1  -2   1      688.34      705.39      9.90 o 
   0  -2   1     2766.54     2519.32     46.38 o 
   1  -2   1      327.52      380.29      8.36 o 
   2  -2   1      162.86      129.88      4.13 o 
   3  -2   1       91.60       85.04      3.52 o 
   4  -2   1     1723.28     1805.61     35.66 o 
   5  -2   1        1.81       -0.71      1.04 o 
   6  -2   1        8.27        8.75      2.42 o 
   7  -2   1        1.29        1.33      2.21 o 
  -8  -1   1       26.38       22.81      3.64 o 
  -7  -1   1       73.99       63.48      4.27 o 
  -6  -1   1      184.19      183.53      4.52 o 
  -5  -1   1       83.53       79.27      1.97 o 
  -4  -1   1      648.14      655.85      8.17 o 
  -3  -1   1     2424.47     2433.20     26.96 o 
  -2  -1   1    19731.83    19138.84    255.49 o 
  -1  -1   1      620.01      644.90     13.15 o 
   0  -1   1      109.87      109.13      2.64 o 
   1  -1   1     6039.36     5440.17     98.75 o 
   2  -1   1     1717.44     1748.62     23.91 o 
   3  -1   1      190.43      190.07      3.89 o 
   4  -1   1      855.47      830.02     12.80 o 
   5  -1   1      155.25      143.49      3.86 o 
   6  -1   1      333.07      333.32      6.98 o 
   7  -1   1       93.06      100.14      3.84 o 
  -8   0   1      141.41      143.16      6.93 o 
  -7   0   1      149.74      152.83      6.56 o 
  -6   0   1       38.53       32.41      1.64 o 
  -5   0   1       11.02        7.99      0.97 o 
  -4   0   1     1259.42     1359.10     15.87 o 
  -3   0   1      855.83      870.00     10.32 o 
  -2   0   1      294.19      300.04      3.87 o 
  -1   0   1     2127.68     2142.00     19.04 o 
   0   0   1     6421.98     5425.49    102.06 o 
   1   0   1     2920.62     2858.37     52.14 o 
   2   0   1      123.49      130.13      2.00 o 
   3   0   1     2141.18     2076.56     23.26 o 
   4   0   1        1.41        1.47      0.58 o 
   5   0   1        1.09       -0.54      0.61 o 
   6   0   1       57.26       52.51      3.68 o 
   7   0   1      196.75      188.94      5.08 o 
   8   0   1       88.83       77.85      5.36 o 
  -7   1   1      103.92      107.69      5.77 o 
  -6   1   1      135.89      151.44      3.47 o 
  -5   1   1       77.07       79.46      2.24 o 
  -4   1   1      103.07       87.58      2.15 o 
  -3   1   1      418.19      423.01      5.67 o 
  -2   1   1       65.84       74.63      1.51 o 
  -1   1   1      118.26      135.43      1.95 o 
   0   1   1       58.41       62.68      1.80 o 
   1   1   1     2968.88     2817.03     49.69 o 
   2   1   1      554.29      549.24      6.50 o 
   3   1   1      324.37      331.05      4.36 o 
   4   1   1       21.47       17.27      0.95 o 
   5   1   1       30.67       28.02      1.25 o 
   6   1   1       32.37       19.32      2.48 o 
   7   1   1       30.21       34.04      2.49 o 
   8   1   1       15.96       13.63      3.30 o 
  -7   2   1      104.48      104.49      4.45 o 
  -6   2   1        2.51        0.51      1.05 o 
  -5   2   1      117.29      120.48      3.00 o 
  -4   2   1      984.34     1053.34     13.11 o 
  -3   2   1     2001.59     2057.33     23.53 o 
  -2   2   1      414.01      384.98      6.45 o 
  -1   2   1      192.04      173.85      3.31 o 
   0   2   1      697.86      661.28     13.11 o 
   1   2   1     1612.50     1651.78     30.76 o 
   2   2   1      473.36      482.73      5.82 o 
   3   2   1      360.14      331.47      4.51 o 
   4   2   1      283.30      279.82      4.42 o 
   5   2   1        1.71        2.77      0.86 o 
   6   2   1       84.54       86.82      2.93 o 
   7   2   1       73.45       75.64      4.66 o 
   8   2   1        9.23       11.27      3.24 o 
  -7   3   1      167.36      180.21      7.35 o 
  -6   3   1       17.06       13.93      2.66 o 
  -5   3   1      321.19      313.66      9.36 o 
  -4   3   1      373.56      360.41      7.14 o 
  -3   3   1      183.19      161.57      4.02 o 
  -2   3   1     2345.58     2397.16     45.71 o 
  -1   3   1     1362.81     1377.21     26.94 o 
   0   3   1     3368.33     3277.52     38.18 o 
   1   3   1       53.94       43.44      1.89 o 
   2   3   1      120.57      136.12      3.70 o 
   3   3   1      354.67      376.95      4.95 o 
   4   3   1     1113.59     1184.44     13.88 o 
   5   3   1       62.27       52.66      2.11 o 
   6   3   1      236.56      247.63      6.34 o 
   7   3   1      207.19      221.07      8.24 o 
   8   3   1       35.36       40.45      4.38 o 
  -6   4   1       72.75       78.00      4.94 o 
  -5   4   1       24.96       24.54      3.19 o 
  -4   4   1      398.37      410.12     11.24 o 
  -3   4   1      667.68      712.40     16.47 o 
  -2   4   1       46.69       43.30      2.82 o 
  -1   4   1       62.98       63.91      3.09 o 
   0   4   1     1006.40      977.13     12.56 o 
   1   4   1      873.19      812.70     16.55 o 
   2   4   1      132.45      115.44      3.63 o 
   3   4   1      772.65      744.94     21.27 o 
   4   4   1       11.84       13.38      1.13 o 
   5   4   1       14.24       18.44      1.42 o 
   6   4   1      183.07      200.30      7.44 o 
   7   4   1      111.66      109.62      5.75 o 
   8   4   1       79.46       86.65      5.71 o 
  -5   5   1       21.03       22.94      3.45 o 
  -4   5   1       64.14       63.93      4.32 o 
  -3   5   1       96.59       95.15      4.82 o 
  -2   5   1       23.55       21.86      2.63 o 
  -1   5   1      178.57      168.14      5.82 o 
   0   5   1       24.86       37.25      2.49 o 
   1   5   1      607.05      622.55      8.61 o 
   2   5   1       91.30       71.79      2.99 o 
   3   5   1        2.04        2.50      0.72 o 
   4   5   1      456.01      472.71     10.75 o 
   5   5   1      157.85      162.35      5.59 o 
   6   5   1      124.64      136.96      6.15 o 
   7   5   1      114.59      120.50      6.19 o 
   8   5   1      102.92      109.22      6.32 o 
  -5   6   1       36.39       43.47      4.63 o 
  -4   6   1      384.75      405.97     12.37 o 
  -3   6   1        1.84        2.05      1.99 o 
  -2   6   1       14.33       20.40      2.87 o 
  -1   6   1      280.84      282.33      8.64 o 
   0   6   1      283.34      264.38      7.85 o 
   1   6   1       86.35       77.11      2.28 o 
   2   6   1       50.44       31.42      1.43 o 
   3   6   1      790.16      767.15     11.94 o 
   4   6   1     1019.21     1009.25     15.03 o 
   5   6   1       42.67       40.12      2.13 o 
   6   6   1      255.47      260.73      9.13 o 
   7   6   1      139.77      147.86      7.04 o 
   8   6   1       61.23       54.51      4.75 o 
  -4   7   1       64.44       69.11      5.11 o 
  -3   7   1      117.87      105.87      5.83 o 
  -2   7   1      337.42      373.28     11.36 o 
  -1   7   1      266.74      240.07      8.25 o 
   0   7   1      196.12      217.62      7.40 o 
   1   7   1      957.96      952.97     20.82 o 
   2   7   1       92.97       95.45      2.61 o 
   3   7   1       70.77       63.33      2.04 o 
   4   7   1      258.91      245.81      7.68 o 
   5   7   1      163.46      163.85      5.89 o 
   6   7   1      203.20      189.94      7.64 o 
   7   7   1       13.17       16.10      3.34 o 
   8   7   1        8.25       11.92      3.34 o 
  -3   8   1        4.26        3.32      2.51 o 
  -2   8   1       49.30       42.39      4.56 o 
  -1   8   1      224.14      204.68      7.98 o 
   0   8   1      291.93      333.41     10.30 o 
   1   8   1       27.11       24.64      2.86 o 
   2   8   1        3.57        0.87      1.35 o 
   3   8   1      878.29      836.16     11.70 o 
   4   8   1      100.31      102.50      4.96 o 
   5   8   1       71.16       74.75      4.20 o 
   6   8   1       51.92       49.45      4.08 o 
   7   8   1      118.15      108.18      6.30 o 
  -2   9   1        1.67        1.49      2.76 o 
  -1   9   1       72.91       74.26      5.25 o 
   0   9   1      130.82      125.66      6.30 o 
   1   9   1      678.26      706.17     17.62 o 
   2   9   1      221.88      231.00      7.98 o 
   4   9   1       34.18       41.27      4.22 o 
   5   9   1      184.79      189.13      7.33 o 
   7   9   1      124.97      131.14      7.13 o 
   0  10   1      135.52      142.51      7.06 o 
   1  10   1      192.95      213.69      8.40 o 
   2  10   1      106.64      110.98      5.74 o 
   3  10   1      361.85      424.84     14.27 o 
   4  10   1      398.11      428.05     13.71 o 
   5  10   1        4.55        5.51      2.52 o 
  -3 -10   2       99.60       89.84      6.36 o 
  -2 -10   2        0.75       -2.06      2.94 o 
  -6  -9   2       62.70       56.02      4.53 o 
  -5  -9   2       50.52       51.46      4.24 o 
  -4  -9   2        4.69        8.84      2.79 o 
  -3  -9   2       63.89       73.22      5.30 o 
  -2  -9   2      225.23      212.36      9.40 o 
  -1  -9   2       23.47       19.41      4.13 o 
   0  -9   2        1.78        0.75      2.12 o 
   1  -9   2      220.07      226.94      8.89 o 
  -7  -8   2       35.46       35.72      4.36 o 
  -6  -8   2       17.22       18.34      3.07 o 
  -5  -8   2       70.28       66.05      4.48 o 
  -4  -8   2        1.67       -0.35      2.03 o 
  -3  -8   2      100.70       95.95      5.42 o 
  -2  -8   2        6.76       11.14      2.89 o 
  -1  -8   2      275.80      284.11      8.69 o 
   0  -8   2      246.61      251.51      8.45 o 
   1  -8   2       65.95       61.86      4.41 o 
   2  -8   2        1.81       -0.16      2.42 o 
  -7  -7   2       36.95       27.29      4.06 o 
  -6  -7   2       61.16       59.31      4.12 o 
  -5  -7   2       13.84       12.81      2.47 o 
  -4  -7   2        5.17        7.93      2.25 o 
  -3  -7   2      727.50      716.22     17.97 o 
  -2  -7   2        2.22        0.46      1.11 o 
  -1  -7   2       31.07       32.43      2.68 o 
   0  -7   2      584.38      603.46     14.68 o 
   1  -7   2      262.41      277.00      8.92 o 
   2  -7   2      228.23      225.79      8.27 o 
   3  -7   2       13.38        8.47      2.79 o 
  -8  -6   2        0.44        3.12      2.59 o 
  -7  -6   2       50.27       48.26      4.31 o 
  -6  -6   2      385.65      392.41     11.12 o 
  -5  -6   2       90.44      105.74      4.90 o 
  -4  -6   2      254.28      291.54      8.91 o 
  -3  -6   2      221.34      207.97      7.14 o 
  -2  -6   2      314.73      297.17      5.81 o 
  -1  -6   2      604.48      628.70     14.02 o 
   0  -6   2      586.08      586.90     13.76 o 
   1  -6   2      324.32      321.26      9.27 o 
   2  -6   2     1139.70     1148.99     25.16 o 
   3  -6   2       65.62       71.10      4.64 o 
   4  -6   2      192.27      209.65      8.35 o 
  -8  -5   2        4.47        5.65      3.03 o 
  -7  -5   2        2.14        1.75      2.43 o 
  -6  -5   2       90.13       83.91      3.23 o 
  -5  -5   2       33.58       33.76      2.73 o 
  -4  -5   2      607.08      649.56     15.50 o 
  -3  -5   2      626.23      685.12     16.16 o 
  -2  -5   2      973.51     1017.23     15.00 o 
  -1  -5   2      625.17      646.99     10.37 o 
   0  -5   2      462.32      462.11     10.89 o 
   1  -5   2      529.67      493.24     11.98 o 
   2  -5   2       52.98       59.74      3.59 o 
   3  -5   2      191.56      192.64      7.07 o 
   4  -5   2      608.33      602.53     15.62 o 
   5  -5   2      105.51       98.57      5.59 o 
  -8  -4   2       72.52       73.02      5.05 o 
  -7  -4   2       32.11       33.23      3.99 o 
  -6  -4   2        5.49        8.35      1.52 o 
  -5  -4   2       41.32       39.18      2.72 o 
  -4  -4   2       82.58       91.95      3.87 o 
  -3  -4   2      840.38      854.90     12.24 o 
  -2  -4   2       20.47       11.13      0.93 o 
  -1  -4   2      352.04      346.44      5.98 o 
   0  -4   2     1444.04     1457.24     28.32 o 
   1  -4   2      539.67      522.50     12.00 o 
   2  -4   2        4.65        6.01      1.74 o 
   3  -4   2        3.36        7.07      1.84 o 
   4  -4   2        1.84        2.97      1.99 o 
   5  -4   2       36.15       36.58      3.79 o 
   6  -4   2       59.45       57.74      4.46 o 
  -8  -3   2        8.20        4.11      2.59 o 
  -7  -3   2       44.05       47.59      3.91 o 
  -6  -3   2     1158.45     1152.53     18.10 o 
  -5  -3   2      189.70      196.09      4.58 o 
  -4  -3   2      231.05      222.13      6.45 o 
  -3  -3   2      182.53      183.47      5.43 o 
  -2  -3   2      883.80      860.33     12.15 o 
  -1  -3   2      833.73      877.79     12.60 o 
   0  -3   2     1048.57      993.53     19.50 o 
   1  -3   2      178.70      165.90      4.92 o 
   2  -3   2      788.64      844.65     17.83 o 
   3  -3   2        1.23        1.82      1.29 o 
   4  -3   2      122.41      109.31      4.81 o 
   5  -3   2       23.83       22.59      2.93 o 
   6  -3   2       41.43       39.36      4.07 o 
  -8  -2   2       57.40       45.27      4.00 o 
  -7  -2   2       89.77       94.25      5.10 o 
  -6  -2   2       26.80       28.56      2.24 o 
  -5  -2   2      405.15      432.98     13.74 o 
  -4  -2   2     6144.64     6310.82     68.98 o 
  -3  -2   2     2681.80     2745.76     54.14 o 
  -2  -2   2       20.44       20.98      1.49 o 
  -1  -2   2      386.43      373.11      5.63 o 
   0  -2   2     4509.92     4470.86     82.01 o 
   1  -2   2      760.47      726.20     14.72 o 
   2  -2   2     1278.68     1308.05     25.71 o 
   3  -2   2      288.77      317.06      8.22 o 
   4  -2   2      692.40      711.10     15.95 o 
   5  -2   2      248.61      211.12      7.02 o 
   6  -2   2        0.77       -1.08      1.63 o 
   7  -2   2       39.19       42.67      4.18 o 
  -8  -1   2        0.47       -2.34      2.15 o 
  -7  -1   2      119.45      110.08      5.53 o 
  -6  -1   2      507.64      486.28     10.12 o 
  -5  -1   2      108.58      106.69      2.32 o 
  -4  -1   2       13.60       13.39      1.71 o 
  -3  -1   2     2482.68     2535.98     28.11 o 
  -2  -1   2     7647.54     7622.90    141.60 o 
  -1  -1   2     3583.39     3770.79     50.34 o 
   0  -1   2      635.17      612.15      8.67 o 
   1  -1   2      556.45      534.13     10.81 o 
   2  -1   2      422.55      485.71     10.42 o 
   3  -1   2      189.02      155.58      9.36 o 
   4  -1   2      600.58      614.17     10.09 o 
   5  -1   2      567.40      564.70     18.61 o 
   6  -1   2       17.63       23.01      3.17 o 
   7  -1   2      146.77      159.09      7.96 o 
  -8   0   2       35.58       35.18      4.16 o 
  -7   0   2       31.99       28.62      3.48 o 
  -6   0   2       25.08       23.65      3.13 o 
  -5   0   2      127.65      129.33      2.72 o 
  -4   0   2       19.61       18.82      1.07 o 
  -3   0   2     1261.02     1271.91     14.63 o 
  -2   0   2     2420.26     2454.77     27.07 o 
  -1   0   2     1107.44     1078.25     20.67 o 
   0   0   2     1120.73     1049.89     14.30 o 
   1   0   2      605.31      600.47      9.25 o 
   2   0   2      305.22      338.65      5.46 o 
   3   0   2        7.88        9.26      1.17 o 
   4   0   2       27.94       26.86      2.88 o 
   5   0   2       89.59       83.59      2.82 o 
   6   0   2        3.30        1.09      1.23 o 
   7   0   2       35.07       41.57      4.09 o 
  -7   1   2      105.96      103.28      5.39 o 
  -6   1   2      307.72      317.46      7.86 o 
  -5   1   2      171.82      163.49      3.31 o 
  -4   1   2       47.05       46.98      1.54 o 
  -3   1   2      652.80      686.40      8.52 o 
  -2   1   2      459.80      494.74      6.30 o 
  -1   1   2     1718.32     1681.53     18.73 o 
   0   1   2      170.28      178.04      2.95 o 
   1   1   2      106.13      118.83      1.67 o 
   2   1   2      196.35      217.64      3.77 o 
   3   1   2       18.07       21.02      1.41 o 
   4   1   2      869.75      863.69     11.17 o 
   5   1   2       34.82       31.97      1.80 o 
   6   1   2        1.03        0.24      1.06 o 
   7   1   2       52.06       58.25      2.86 o 
   8   1   2       48.75       51.99      4.51 o 
  -6   2   2      233.26      252.36      4.90 o 
  -5   2   2       38.71       36.46      1.76 o 
  -4   2   2     1300.56     1350.76     16.30 o 
  -3   2   2      778.54      817.09     10.18 o 
  -2   2   2      569.90      586.94      7.35 o 
  -1   2   2      438.94      428.60      5.51 o 
   0   2   2      599.45      557.43      8.27 o 
   1   2   2      213.80      218.62      3.60 o 
   2   2   2      533.49      544.61      6.54 o 
   3   2   2       76.58       67.56      2.89 o 
   4   2   2     2210.32     2371.92     41.11 o 
   5   2   2      306.93      319.78      6.12 o 
   6   2   2       39.32       40.23      2.19 o 
   7   2   2       60.53       66.51      2.97 o 
   8   2   2       56.96       62.05      4.83 o 
  -7   3   2       33.54       28.46      3.76 o 
  -6   3   2      133.42      152.67     10.04 o 
  -5   3   2       66.41       67.31      2.96 o 
  -4   3   2      289.90      297.90      6.33 o 
  -3   3   2       67.20       66.39      2.49 o 
  -2   3   2      714.19      744.97     11.69 o 
  -1   3   2       10.43        6.56      0.66 o 
   0   3   2      709.45      660.62     13.81 o 
   1   3   2     1225.18     1320.95     25.52 o 
   2   3   2      281.38      306.65      5.12 o 
   3   3   2      141.33      132.27      2.22 o 
   4   3   2      995.06     1022.84     12.15 o 
   5   3   2      212.01      212.08      6.77 o 
   6   3   2       96.06      101.93      3.29 o 
   7   3   2      205.37      200.11      7.82 o 
   8   3   2       81.21       76.09      5.38 o 
  -6   4   2       57.68       60.52      4.41 o 
  -5   4   2       11.21        6.29      2.28 o 
  -4   4   2       37.17       41.19      3.31 o 
  -3   4   2       91.43       74.56      2.88 o 
  -2   4   2        1.85        3.65      1.41 o 
  -1   4   2      479.25      472.81      7.06 o 
   0   4   2      930.91      907.24     11.82 o 
   1   4   2      449.63      491.49     11.03 o 
   2   4   2       23.49       12.70      1.41 o 
   3   4   2     1318.32     1309.80     15.23 o 
   4   4   2      378.06      425.94      5.79 o 
   5   4   2      348.47      351.76     10.49 o 
   6   4   2      112.03      121.37      3.63 o 
   7   4   2       25.00       22.61      3.40 o 
   8   4   2       91.47       84.30      5.49 o 
  -5   5   2        1.96       -0.44      2.10 o 
  -4   5   2       33.21       41.01      3.52 o 
  -3   5   2      465.93      490.77     12.98 o 
  -2   5   2        1.38        1.66      1.45 o 
  -1   5   2        1.89        2.47      1.42 o 
   0   5   2      707.67      681.29      9.59 o 
   1   5   2      919.66      881.41     18.62 o 
   2   5   2     1485.85     1619.44     31.71 o 
   3   5   2       25.78       36.90      2.28 o 
   4   5   2      947.24      932.63     11.48 o 
   5   5   2      441.49      451.75     10.68 o 
   6   5   2       50.33       57.69      4.09 o 
   7   5   2      311.48      339.91     11.11 o 
   8   5   2      111.70      108.64      6.25 o 
  -5   6   2       35.97       31.85      4.33 o 
  -4   6   2      122.43      124.67      6.29 o 
  -3   6   2       15.84        7.24      2.41 o 
  -2   6   2       48.94       53.28      3.79 o 
  -1   6   2     1034.15     1085.42     23.62 o 
   0   6   2      347.75      343.90      5.95 o 
   1   6   2       17.15       20.68      1.60 o 
   2   6   2      531.15      554.22     12.97 o 
   3   6   2      519.10      555.45     12.83 o 
   4   6   2     1184.89     1157.71     17.02 o 
   5   6   2       57.76       51.87      2.31 o 
   6   6   2        2.04        0.79      1.76 o 
   7   6   2      134.33      136.60      6.69 o 
   8   6   2       24.60       22.23      3.96 o 
  -4   7   2       43.51       39.92      4.80 o 
  -3   7   2      248.17      248.16      9.18 o 
  -2   7   2       24.92       29.88      3.63 o 
  -1   7   2        6.95        5.25      2.08 o 
   0   7   2       47.26       47.48      3.37 o 
   1   7   2     1034.63     1009.85     13.83 o 
   2   7   2      108.89      104.39      2.76 o 
   3   7   2      209.33      189.40      6.29 o 
   4   7   2      281.15      268.97      5.55 o 
   5   7   2      153.35      146.38      6.09 o 
   6   7   2        9.11       11.75      2.74 o 
   7   7   2       42.41       56.91      4.71 o 
   8   7   2        1.51       -1.20      2.38 o 
  -3   8   2      141.60      146.20      7.33 o 
  -2   8   2       12.71       11.18      2.98 o 
  -1   8   2      747.67      771.62     19.20 o 
   0   8   2      288.12      278.79      9.22 o 
   1   8   2       63.37       51.77      3.54 o 
   2   8   2        5.16        8.47      1.33 o 
   3   8   2      563.29      547.20      8.39 o 
   4   8   2      477.72      436.40     17.05 o 
   6   8   2       55.27       49.99      4.18 o 
   7   8   2       94.91      104.01      6.14 o 
  -2   9   2       54.20       56.89      4.81 o 
  -1   9   2      303.20      316.44     10.85 o 
   0   9   2      214.42      187.08      7.65 o 
   1   9   2      481.93      449.60     12.68 o 
   2   9   2      512.46      500.01     13.29 o 
   3   9   2       56.94       58.53      2.34 o 
   4   9   2      181.82      182.74      7.30 o 
   6   9   2       56.89       51.07      4.34 o 
   7   9   2      133.48      130.73      7.03 o 
   0  10   2      193.26      188.06      8.12 o 
   1  10   2      117.06      114.18      6.02 o 
   2  10   2      119.67      114.68      5.73 o 
   4  10   2      194.03      202.67      8.54 o 
   6  10   2        0.70        0.11      2.05 o 
  -5  -9   3       27.20       27.39      3.87 o 
  -4  -9   3       17.08       16.19      3.63 o 
  -3  -9   3      144.36      136.53      7.17 o 
  -2  -9   3      108.33      113.71      6.88 o 
  -1  -9   3       17.61       17.54      4.03 o 
   0  -9   3        7.25       10.30      2.30 o 
  -7  -8   3       16.97       21.51      3.65 o 
  -6  -8   3        5.63        7.24      2.60 o 
  -5  -8   3       46.57       44.28      4.01 o 
  -4  -8   3       10.73       10.59      2.80 o 
  -3  -8   3      107.99      108.94      5.92 o 
  -2  -8   3      544.36      544.45     15.85 o 
  -1  -8   3       32.01       28.73      4.12 o 
   0  -8   3       94.29      107.86      5.25 o 
   1  -8   3      143.98      147.06      6.56 o 
   2  -8   3      121.34      124.02      6.40 o 
  -7  -7   3       78.59       83.97      6.49 o 
  -6  -7   3      161.82      162.46      6.92 o 
  -5  -7   3       36.63       39.03      3.49 o 
  -4  -7   3       90.88       95.68      5.13 o 
  -3  -7   3      137.43      149.57      6.59 o 
  -2  -7   3      575.13      564.71     15.49 o 
  -1  -7   3      114.91      118.53      5.65 o 
   0  -7   3     1189.26     1222.29     25.93 o 
   1  -7   3      178.94      168.97      6.69 o 
   2  -7   3      138.00      148.69      6.58 o 
   3  -7   3      140.04      131.89      6.53 o 
  -8  -6   3        7.40        4.93      2.92 o 
  -7  -6   3       37.78       39.66      2.86 o 
  -6  -6   3       91.57      101.29      5.13 o 
  -5  -6   3      146.72      144.10      5.96 o 
  -4  -6   3      713.24      734.10     17.95 o 
  -3  -6   3      492.82      510.27     13.61 o 
  -2  -6   3      344.58      342.82     10.33 o 
  -1  -6   3        3.70        5.83      2.78 o 
   0  -6   3      221.02      242.90      7.28 o 
   1  -6   3      854.74      860.69     19.30 o 
   2  -6   3      661.18      636.93     15.78 o 
   3  -6   3       94.78       89.54      5.08 o 
   4  -6   3        1.83        1.05      2.42 o 
  -8  -5   3        8.65        0.78      2.38 o 
  -7  -5   3        9.10        9.32      1.99 o 
  -6  -5   3       69.53       67.68      4.02 o 
  -5  -5   3       98.94      100.86      4.81 o 
  -4  -5   3       19.95       23.87      2.69 o 
  -3  -5   3      616.04      668.61     16.18 o 
  -2  -5   3     1476.94     1517.17     21.55 o 
  -1  -5   3      130.07      132.54      3.39 o 
   0  -5   3       11.67       17.01      1.96 o 
   1  -5   3       99.57       97.78      4.24 o 
   2  -5   3       34.13       30.14      3.00 o 
   3  -5   3       72.62       76.24      4.38 o 
   4  -5   3      134.33      127.79      5.97 o 
   5  -5   3       15.97       17.60      3.29 o 
  -8  -4   3      179.14      161.74      7.62 o 
  -7  -4   3       48.81       50.18      3.33 o 
  -6  -4   3       80.51       73.76      3.28 o 
  -5  -4   3      181.97      169.02      6.08 o 
  -4  -4   3      239.59      241.95      7.40 o 
  -3  -4   3      780.90      847.78     19.10 o 
  -2  -4   3        7.89        7.01      0.82 o 
  -1  -4   3       35.06       35.09      2.19 o 
   0  -4   3     1118.70     1246.45     18.17 o 
   1  -4   3      242.70      265.13      7.25 o 
   2  -4   3        4.19        1.90      1.46 o 
   3  -4   3        4.58        4.17      1.66 o 
   4  -4   3       30.96       23.34      3.01 o 
   5  -4   3       18.52       17.21      3.04 o 
  -8  -3   3        2.37        1.72      2.12 o 
  -7  -3   3      310.58      302.74     11.76 o 
  -6  -3   3     1217.51     1222.02     36.45 o 
  -5  -3   3      196.54      192.68      6.14 o 
  -4  -3   3       16.30       19.67      2.19 o 
  -3  -3   3     2054.70     2089.80     42.32 o 
  -2  -3   3     1757.34     1947.66     26.47 o 
  -1  -3   3       44.14       35.66      1.32 o 
   0  -3   3     1072.98     1123.36     16.18 o 
   1  -3   3     1383.47     1442.56     28.18 o 
   2  -3   3      764.39      773.88     16.65 o 
   3  -3   3      138.84      145.21      5.28 o 
   4  -3   3       19.79       23.26      2.73 o 
   5  -3   3      105.75       97.53      4.96 o 
   6  -3   3       11.23       12.30      2.96 o 
  -8  -2   3       34.74       30.97      3.76 o 
  -7  -2   3       62.63       62.69      3.19 o 
  -6  -2   3       57.93       58.82      2.73 o 
  -5  -2   3      623.20      615.86     10.53 o 
  -4  -2   3     2261.44     2311.66     46.63 o 
  -3  -2   3      875.10      892.27     19.25 o 
  -2  -2   3      169.13      154.64      2.68 o 
  -1  -2   3      579.93      562.03      8.24 o 
   0  -2   3        8.35       16.31      1.51 o 
   1  -2   3     1528.68     1472.27     28.18 o 
   2  -2   3      260.51      242.78      6.43 o 
   3  -2   3      671.21      690.33     15.16 o 
   4  -2   3      196.56      187.56      6.26 o 
   5  -2   3      336.31      327.35      9.49 o 
   6  -2   3        4.40        3.45      2.12 o 
   7  -2   3       25.47       27.65      3.95 o 
  -8  -1   3        6.98        4.96      2.38 o 
  -7  -1   3       49.00       48.95      3.92 o 
  -6  -1   3        1.15        1.80      1.23 o 
  -5  -1   3       66.94       69.36      2.62 o 
  -4  -1   3       12.70       10.19      0.86 o 
  -3  -1   3     1023.51     1042.55     14.64 o 
  -2  -1   3      453.02      510.94      7.51 o 
  -1  -1   3      658.80      694.70      9.85 o 
   0  -1   3        7.33       11.19      0.71 o 
   1  -1   3     1282.57     1279.99     17.75 o 
   2  -1   3      861.69      984.86     19.63 o 
   3  -1   3       17.68       20.60      1.97 o 
   4  -1   3       74.38       69.82      2.58 o 
   5  -1   3       91.98       88.95      3.19 o 
   6  -1   3      286.59      294.28      6.73 o 
   7  -1   3       49.57       55.41      4.23 o 
  -7   0   3      149.46      162.91      4.73 o 
  -6   0   3       48.15       44.41      2.43 o 
  -5   0   3       15.35       15.90      1.16 o 
  -4   0   3       54.36       63.60      1.68 o 
  -3   0   3      502.43      474.30      7.12 o 
  -2   0   3     1302.10     1336.28     27.37 o 
  -1   0   3     1771.15     1928.12     35.66 o 
   0   0   3     1624.60     1661.78     22.48 o 
   1   0   3       54.62       51.14      1.28 o 
   2   0   3       86.37       85.23      2.15 o 
   3   0   3       32.33       28.37      1.44 o 
   4   0   3       90.48       73.52      2.51 o 
   5   0   3       98.78       94.26      3.18 o 
   6   0   3      166.56      172.08      4.98 o 
   7   0   3        1.28       -0.96      1.48 o 
  -7   1   3       19.43       19.27      3.33 o 
  -6   1   3      277.41      274.57      8.46 o 
  -5   1   3      301.31      321.36      5.12 o 
  -4   1   3      516.41      519.26      7.02 o 
  -3   1   3      303.02      293.55      4.27 o 
  -2   1   3      129.12      102.23      2.34 o 
  -1   1   3     1306.87     1336.34     27.74 o 
   0   1   3     7225.59     6287.45    494.06 o 
   1   1   3      429.18      434.51      5.51 o 
   2   1   3     2299.82     2383.16     32.11 o 
   3   1   3      223.11      226.95      4.36 o 
   4   1   3      256.73      249.64      5.00 o 
   5   1   3      278.25      266.76      5.60 o 
   6   1   3      128.81      119.62      3.78 o 
   7   1   3      122.42      126.62      4.20 o 
   8   1   3       87.27       90.96      4.92 o 
  -7   2   3       90.15      108.81      6.29 o 
  -6   2   3       60.46       58.87      2.86 o 
  -5   2   3        4.85        3.30      1.00 o 
  -4   2   3      435.10      457.41      6.57 o 
  -3   2   3      428.41      430.40      5.95 o 
  -2   2   3      599.33      558.96      5.74 o 
  -1   2   3       10.03       11.44      2.42 o 
   0   2   3      252.01      229.15      4.02 o 
   1   2   3      325.21      299.67      3.85 o 
   2   2   3      968.30      944.25     13.44 o 
   3   2   3      345.49      350.34      5.98 o 
   4   2   3      491.99      477.41      8.03 o 
   5   2   3      807.88      835.87     13.19 o 
   6   2   3       81.88       84.03      3.14 o 
   7   2   3       19.66       19.82      2.21 o 
   8   2   3       22.63       17.82      3.60 o 
  -6   3   3       36.00       38.71      2.85 o 
  -5   3   3       36.77       35.39      2.36 o 
  -4   3   3        3.21       -0.10      1.02 o 
  -3   3   3      584.94      591.59     10.08 o 
  -2   3   3       45.24       42.04      1.53 o 
  -1   3   3      384.67      441.74      7.43 o 
   0   3   3      258.61      232.51      4.83 o 
   1   3   3     4506.06     4208.58     55.76 o 
   2   3   3        3.09        1.87      0.53 o 
   3   3   3      612.77      656.79      8.01 o 
   4   3   3      517.44      490.59      8.25 o 
   5   3   3       54.49       54.77      2.35 o 
   6   3   3      162.29      158.69      8.48 o 
   7   3   3      251.95      264.91      8.44 o 
   8   3   3       67.96       72.19      5.36 o 
  -6   4   3        0.92       -1.00      1.58 o 
  -5   4   3      154.26      160.96      4.90 o 
  -4   4   3       16.38       15.51      3.37 o 
  -3   4   3      148.02      130.89      7.69 o 
  -2   4   3       44.57       40.75      2.06 o 
  -1   4   3      625.56      618.58      7.59 o 
   0   4   3     1499.15     1574.04     31.03 o 
   1   4   3      172.15      157.42      4.92 o 
   2   4   3      181.54      180.75      3.65 o 
   3   4   3      994.92     1089.50     36.36 o 
   4   4   3      747.84      755.11      9.39 o 
   5   4   3      913.56      959.78     15.77 o 
   6   4   3      251.13      271.59      7.96 o 
   7   4   3        1.32       -1.58      2.08 o 
   8   4   3       74.08       72.99      5.35 o 
  -5   5   3       25.04       26.16      3.71 o 
  -4   5   3       28.87       30.86      3.52 o 
  -3   5   3      788.41      833.86     19.49 o 
  -2   5   3      159.31      146.15      5.73 o 
  -1   5   3       16.33       21.40      1.56 o 
   1   5   3     2041.34     2090.96     40.66 o 
   2   5   3      769.55      708.98     15.54 o 
   3   5   3      189.52      178.44      3.94 o 
   4   5   3       41.04       43.83      1.56 o 
   5   5   3      360.13      376.21      7.18 o 
   6   5   3      112.77      116.73      6.89 o 
   7   5   3      200.96      215.34      8.50 o 
   8   5   3       19.87       25.93      3.91 o 
  -5   6   3      102.43      112.93      6.35 o 
  -4   6   3       83.04       91.96      5.52 o 
  -3   6   3        9.49        5.40      2.29 o 
  -2   6   3       10.66       10.73      2.52 o 
  -1   6   3      446.22      464.87     12.22 o 
   0   6   3      572.76      541.62      8.36 o 
   1   6   3      660.58      643.60     15.08 o 
   2   6   3        9.15       11.75      1.85 o 
   3   6   3      561.21      556.94     13.09 o 
   4   6   3      147.83      133.96      2.95 o 
   5   6   3       92.10       82.09      2.95 o 
   6   6   3       31.66       31.08      3.48 o 
   7   6   3       38.58       43.39      4.32 o 
   8   6   3       52.13       53.63      4.67 o 
  -4   7   3       31.09       35.72      4.64 o 
  -3   7   3      484.15      492.58     14.28 o 
  -2   7   3      239.91      253.22      8.98 o 
  -1   7   3        9.99        6.77      2.19 o 
   0   7   3      175.99      175.47      6.72 o 
   1   7   3      900.72      870.77     12.26 o 
   2   7   3      211.99      225.58      7.38 o 
   3   7   3      498.15      522.76     12.91 o 
   4   7   3      248.05      257.33      5.37 o 
   5   7   3      236.00      231.76      7.63 o 
   6   7   3       61.75       65.81      4.36 o 
   7   7   3        2.28        0.60      2.08 o 
   8   7   3        4.96        4.95      2.85 o 
  -3   8   3      235.59      247.94      9.81 o 
  -2   8   3      124.51      116.89      6.20 o 
  -1   8   3      263.66      268.28      9.34 o 
   0   8   3     1308.46     1226.49     26.99 o 
   1   8   3       66.05       55.43      3.35 o 
   2   8   3      200.32      194.59      4.30 o 
   3   8   3      206.48      213.95      7.45 o 
   4   8   3      278.47      278.75      6.09 o 
   5   8   3      256.74      233.47      8.22 o 
   6   8   3      218.18      215.76      8.36 o 
   7   8   3       58.46       67.23      4.97 o 
  -2   9   3      104.15      113.71      6.61 o 
  -1   9   3       82.64       88.97      5.63 o 
   0   9   3      473.82      457.00     13.27 o 
   1   9   3       99.80       94.97      5.12 o 
   2   9   3      198.73      185.38      4.42 o 
   3   9   3        2.28        0.96      1.14 o 
   4   9   3      114.26      116.21      5.64 o 
   5   9   3       25.12       27.02      3.29 o 
   6   9   3        1.85        3.09      2.14 o 
   7   9   3       68.44       63.84      4.99 o 
   0  10   3       45.41       52.11      4.44 o 
   1  10   3      189.13      184.07      7.72 o 
   2  10   3       81.74       77.55      4.79 o 
   3  10   3        7.88        7.19      1.42 o 
   4  10   3        5.25        8.60      3.04 o 
   6  10   3        2.42       -0.44      2.21 o 
   4  11   3      145.06      209.14      9.76 o 
  -5  -9   4       18.00       12.90      3.37 o 
  -4  -9   4       93.76       93.34      6.05 o 
  -3  -9   4       82.45       85.66      5.93 o 
  -2  -9   4      108.22      111.09      7.07 o 
  -1  -9   4       70.99       70.35      5.90 o 
  -6  -8   4       84.60       89.95      5.59 o 
  -5  -8   4       62.87       69.59      5.02 o 
  -4  -8   4       75.56       79.40      5.24 o 
  -3  -8   4      155.66      153.49      7.29 o 
  -2  -8   4      633.45      622.11     17.69 o 
  -1  -8   4      141.86      150.86      7.62 o 
   0  -8   4      101.79      115.29      7.74 o 
   1  -8   4      158.38      154.21      5.25 o 
  -7  -7   4       47.56       46.68      4.35 o 
  -6  -7   4      276.59      282.67      9.90 o 
  -5  -7   4       38.45       41.09      4.07 o 
  -4  -7   4       49.22       51.33      4.02 o 
  -3  -7   4      153.02      147.84      6.70 o 
  -2  -7   4      184.21      175.13      7.47 o 
  -1  -7   4      585.32      596.91     16.70 o 
   0  -7   4      375.99      360.14      7.74 o 
   1  -7   4      252.98      256.92      8.51 o 
   2  -7   4       14.74       22.07      3.30 o 
  -7  -6   4       42.76       41.46      3.06 o 
  -6  -6   4       69.14       68.99      4.60 o 
  -5  -6   4      100.08      106.74      5.42 o 
  -4  -6   4      290.67      299.48      9.65 o 
  -3  -6   4      130.93      132.72      5.94 o 
  -2  -6   4        1.42       -0.03      1.84 o 
  -1  -6   4      225.64      219.10      5.05 o 
   0  -6   4      125.50      107.89      3.59 o 
   1  -6   4      244.63      217.49      7.24 o 
   2  -6   4      178.15      152.94      6.25 o 
   3  -6   4       17.21       17.47      2.92 o 
  -8  -5   4       70.02       60.45      5.15 o 
  -7  -5   4       26.87       30.73      3.27 o 
  -6  -5   4      126.33      117.16      5.49 o 
  -5  -5   4       72.80       77.76      4.48 o 
  -4  -5   4       37.67       33.78      3.06 o 
  -3  -5   4      242.37      246.64      8.02 o 
  -2  -5   4      578.80      611.78     15.38 o 
  -1  -5   4       63.21       60.83      2.28 o 
   0  -5   4       30.49       34.28      2.02 o 
   1  -5   4       44.72       44.57      3.10 o 
   2  -5   4       50.95       41.21      3.19 o 
   3  -5   4        0.86        2.14      1.90 o 
   4  -5   4      242.36      221.97      8.13 o 
  -8  -4   4      196.86      180.39      8.00 o 
  -7  -4   4      145.03      146.40      4.70 o 
  -6  -4   4       15.00       15.64      2.29 o 
  -5  -4   4      140.20      161.28      6.12 o 
  -4  -4   4      248.37      249.56      7.82 o 
  -3  -4   4      169.16      160.68      5.81 o 
  -2  -4   4     1641.27     1736.48     24.18 o 
  -1  -4   4      459.25      483.24      7.97 o 
   0  -4   4      397.84      414.89      9.62 o 
   1  -4   4      207.50      193.41      4.44 o 
   2  -4   4       77.82       65.87      3.53 o 
   3  -4   4       36.62       41.46      3.25 o 
   4  -4   4       67.21       63.10      4.09 o 
   5  -4   4      134.72      120.57      5.95 o 
  -8  -3   4        0.25       -1.56      2.14 o 
  -7  -3   4      179.01      173.00      9.63 o 
  -6  -3   4      924.42      920.64     15.31 o 
  -5  -3   4      220.18      223.70      7.34 o 
  -4  -3   4      100.84      104.25      4.50 o 
  -3  -3   4      370.11      362.89      9.62 o 
  -2  -3   4      122.52      112.26      3.13 o 
  -1  -3   4      258.32      251.51      4.55 o 
   0  -3   4      724.52      756.71     11.50 o 
   1  -3   4      880.74      921.16     13.89 o 
   2  -3   4      363.66      386.44      9.67 o 
   3  -3   4      236.57      229.11      7.11 o 
   4  -3   4       56.90       50.78      3.50 o 
   5  -3   4       85.33       94.32      5.03 o 
   6  -3   4       60.30       59.16      4.57 o 
  -8  -2   4        1.70        2.00      2.42 o 
  -7  -2   4       53.97       51.42      2.76 o 
  -6  -2   4       77.49       72.51      3.01 o 
  -5  -2   4       19.98       18.99      4.89 o 
  -4  -2   4      152.30      150.72      5.38 o 
  -3  -2   4      287.60      279.77      7.74 o 
  -2  -2   4      158.30      149.92      2.84 o 
  -1  -2   4       58.65       53.85      1.60 o 
   0  -2   4      775.37      889.64     12.89 o 
   1  -2   4      118.36      115.50      4.50 o 
   2  -2   4      233.53      239.45      6.59 o 
   3  -2   4       15.52       17.91      2.15 o 
   4  -2   4      767.17      761.65     17.30 o 
   5  -2   4      142.33      136.62      5.85 o 
   6  -2   4        0.65       -1.19      1.92 o 
  -7  -1   4        6.66        9.93      1.82 o 
  -6  -1   4       45.12       47.02      2.48 o 
  -5  -1   4       39.12       37.57      2.26 o 
  -4  -1   4       62.84       62.41      1.59 o 
  -3  -1   4        4.29        6.50      1.49 o 
  -2  -1   4      372.91      358.71      5.69 o 
  -1  -1   4        6.04        6.12      1.66 o 
   0  -1   4       17.34       21.53      1.10 o 
   1  -1   4       95.56       96.58      2.29 o 
   2  -1   4      167.97      141.40      3.06 o 
   3  -1   4        1.30        0.39      1.09 o 
   4  -1   4      712.04      703.94     15.89 o 
   5  -1   4        2.17        0.23      1.59 o 
   6  -1   4      254.83      249.94      8.46 o 
   7  -1   4       62.26       62.41      4.50 o 
  -7   0   4      117.63      111.46      5.67 o 
  -6   0   4      179.99      178.11      4.63 o 
  -5   0   4        1.46        1.20      0.99 o 
  -4   0   4       48.69       46.97      1.49 o 
  -3   0   4       82.39       78.41      1.37 o 
  -2   0   4     2155.49     2214.14     30.17 o 
  -1   0   4      138.73      131.57      2.68 o 
   0   0   4     1033.82     1125.91     15.72 o 
   1   0   4      623.10      604.39      9.20 o 
   2   0   4      256.03      231.32      4.02 o 
   3   0   4      212.13      191.89      3.13 o 
   4   0   4      866.06      868.83     15.36 o 
   5   0   4      400.73      412.86      7.98 o 
   6   0   4       95.17       93.58      3.89 o 
   7   0   4        1.99        0.75      1.56 o 
  -7   1   4       58.67       61.82      4.58 o 
  -6   1   4      339.78      335.79     10.47 o 
  -5   1   4        6.20        6.80      1.27 o 
  -4   1   4      154.16      160.10      3.04 o 
  -3   1   4      426.08      403.65      5.54 o 
  -2   1   4      159.60      153.84      2.53 o 
  -1   1   4       63.70       66.48      2.71 o 
   0   1   4      397.42      365.77      6.61 o 
   1   1   4     3094.85     2959.69     57.45 o 
   2   1   4      300.88      318.28      4.69 o 
   3   1   4     1294.53     1352.67     19.34 o 
   4   1   4      313.10      307.20      5.97 o 
   5   1   4      161.53      140.33      3.93 o 
   6   1   4       13.74       12.29      1.78 o 
   7   1   4      250.77      259.31      6.44 o 
  -7   2   4       29.72       31.65      4.18 o 
  -6   2   4       15.89       16.94      3.13 o 
  -5   2   4       86.07       82.27      3.04 o 
  -4   2   4       56.40       63.89      1.94 o 
  -3   2   4        3.54        1.15      0.61 o 
  -2   2   4      130.03      122.64      1.83 o 
  -1   2   4     2208.90     2278.32     31.28 o 
   0   2   4      225.39      264.96      4.66 o 
   1   2   4     1936.47     1934.65     21.55 o 
   2   2   4      195.73      193.46      3.95 o 
   3   2   4      189.82      165.65      3.61 o 
   4   2   4      690.62      715.60     11.37 o 
   5   2   4      634.24      667.49     11.15 o 
   6   2   4       16.44       11.80      1.75 o 
   7   2   4        3.15        0.40      1.72 o 
   8   2   4       43.52       48.98      3.78 o 
  -6   3   4       10.67       13.74      2.10 o 
  -5   3   4        1.03        0.65      1.27 o 
  -4   3   4       15.66       13.59      1.68 o 
  -3   3   4      785.76      805.09     13.97 o 
  -2   3   4      778.34      758.35      8.97 o 
  -1   3   4       18.88       24.99      1.43 o 
   0   3   4      454.93      450.23      7.43 o 
   1   3   4     2973.57     2911.26     32.17 o 
   2   3   4      551.51      589.72     11.49 o 
   3   3   4     1417.66     1513.21     23.87 o 
   4   3   4     1304.28     1368.05     20.18 o 
   5   3   4        5.66        4.39      1.19 o 
   6   3   4      121.60      123.14      3.83 o 
   7   3   4      157.72      157.05      4.73 o 
   8   3   4       10.97        8.96      3.25 o 
  -6   4   4       14.31       15.76      2.25 o 
  -5   4   4      202.74      207.25      5.75 o 
  -4   4   4       55.25       54.12      2.77 o 
  -3   4   4       35.38       33.77      2.38 o 
  -2   4   4      591.82      587.01      7.57 o 
  -1   4   4      746.50      752.36     12.09 o 
   0   4   4     1371.05     1390.58     20.20 o 
   1   4   4      419.84      394.57      6.44 o 
   2   4   4      363.33      344.88      5.99 o 
   3   4   4      464.26      438.20      7.41 o 
   4   4   4      818.20      870.09     13.46 o 
   5   4   4      452.08      462.34      8.42 o 
   6   4   4       33.13       34.26      2.53 o 
   7   4   4       12.79        9.25      2.58 o 
   8   4   4       46.14       49.83      4.55 o 
  -5   5   4       66.96       62.11      3.45 o 
  -4   5   4       14.98       20.11      2.32 o 
  -3   5   4      580.32      615.54     11.35 o 
  -2   5   4      352.39      340.20      7.16 o 
  -1   5   4      240.44      227.59      3.90 o 
   0   5   4      118.44      134.83      5.15 o 
   1   5   4      739.22      790.35     17.42 o 
   2   5   4      211.55      194.02      4.05 o 
   3   5   4        8.09        5.06      0.98 o 
   4   5   4       93.30       86.95      2.85 o 
   5   5   4       94.83       88.87      3.06 o 
   6   5   4        7.39        6.26      2.98 o 
   7   5   4       10.15       10.13      2.60 o 
   8   5   4        9.79        8.34      3.02 o 
  -5   6   4       68.90       63.67      4.95 o 
  -4   6   4      177.95      175.31      7.64 o 
  -3   6   4        4.76        5.27      2.22 o 
  -2   6   4       37.87       36.67      3.27 o 
  -1   6   4      636.55      651.81      9.93 o 
   0   6   4      248.24      229.92      7.34 o 
   1   6   4     1542.94     1528.85     31.42 o 
   2   6   4      346.81      343.55      9.45 o 
   3   6   4       44.13       41.09      2.38 o 
   4   6   4      294.84      297.88      6.04 o 
   5   6   4       26.23       23.20      1.93 o 
   6   6   4       14.38       15.06      2.89 o 
   7   6   4       69.57       77.18      5.00 o 
   8   6   4       71.29       70.08      5.25 o 
  -4   7   4      114.01      119.90      6.62 o 
  -3   7   4      290.44      297.05     10.42 o 
  -2   7   4      784.48      811.65     19.85 o 
  -1   7   4       51.11       56.14      3.87 o 
   0   7   4      138.62      137.17      3.60 o 
   1   7   4      637.50      666.54     16.31 o 
   2   7   4      260.35      250.47      8.02 o 
   3   7   4      553.73      547.59     13.61 o 
   4   7   4     1273.33     1273.81     19.23 o 
   5   7   4       18.42       18.81      1.99 o 
   6   7   4       71.16       66.28      4.39 o 
   7   7   4        0.59       -1.97      1.94 o 
   8   7   4       38.35       43.94      5.00 o 
  -3   8   4      123.12      123.45      6.84 o 
  -2   8   4      310.02      320.23     10.89 o 
  -1   8   4       50.03       40.96      4.09 o 
   0   8   4      363.10      338.43      6.57 o 
   1   8   4      152.25      145.25      4.37 o 
   2   8   4       39.93       39.76      3.46 o 
   3   8   4       17.41       17.80      2.58 o 
   4   8   4       55.66       55.90      3.99 o 
   5   8   4      253.15      255.73      6.44 o 
   6   8   4      129.86      126.48      6.06 o 
   7   8   4       11.15       11.28      2.95 o 
  -2   9   4       36.69       46.43      5.11 o 
  -1   9   4      104.47       98.63      5.77 o 
   0   9   4      116.66      102.43      5.56 o 
   1   9   4       39.12       33.91      5.26 o 
   2   9   4        2.96       -0.82      1.12 o 
   3   9   4       33.23       27.22      3.39 o 
   4   9   4        1.59        0.77      1.14 o 
   5   9   4        4.28        1.46      1.89 o 
   6   9   4        0.61       -0.20      1.82 o 
   7   9   4      132.32      129.93      6.65 o 
   0  10   4        0.80        0.74      2.26 o 
   1  10   4      308.43      297.61     10.17 o 
   2  10   4       64.58       67.50      4.62 o 
   3  10   4       13.47       15.51      1.87 o 
   5  10   4       28.45       32.81      3.82 o 
   6  10   4       22.94       20.98      3.50 o 
   3  11   4       97.41       95.93      6.16 o 
  -5  -8   5       49.09       52.39      5.20 o 
  -4  -8   5       24.28       29.70      4.33 o 
  -2  -8   5      480.32      476.64     14.92 o 
  -1  -8   5       91.30       99.62      6.36 o 
   0  -8   5       11.05       10.89      3.59 o 
  -6  -7   5      144.03      150.46      7.19 o 
  -5  -7   5      119.31      126.09      6.34 o 
  -4  -7   5       23.09       21.95      3.48 o 
  -3  -7   5      107.59      105.33      5.87 o 
  -2  -7   5        5.92        5.77      2.75 o 
  -1  -7   5       97.40      101.31      5.99 o 
   0  -7   5      234.41      224.34      5.75 o 
   1  -7   5       51.48       52.50      3.02 o 
   2  -7   5        1.94        1.48      1.78 o 
  -7  -6   5        8.81       12.84      3.33 o 
  -6  -6   5       12.96        9.79      2.87 o 
  -5  -6   5      128.36      136.55      6.35 o 
  -4  -6   5       72.29       73.47      4.64 o 
  -3  -6   5      131.47      138.00      6.31 o 
  -2  -6   5        2.27        3.78      2.28 o 
  -1  -6   5        2.33       -2.70      1.80 o 
   0  -6   5       19.37       12.35      2.72 o 
   1  -6   5        9.33       12.25      5.38 o 
   2  -6   5      331.93      316.12      7.27 o 
   3  -6   5       11.39        8.82      2.86 o 
  -7  -5   5       17.42       16.45      2.43 o 
  -6  -5   5      231.30      217.80      8.13 o 
  -5  -5   5       82.63       83.33      4.85 o 
  -4  -5   5      166.51      164.49      6.59 o 
  -3  -5   5      318.19      318.52      9.80 o 
  -2  -5   5      318.24      369.75     10.90 o 
  -1  -5   5       30.10       34.46      1.93 o 
   0  -5   5       76.06       75.61      2.80 o 
   1  -5   5       34.10       35.51      3.40 o 
   2  -5   5      181.27      169.81      4.70 o 
   3  -5   5       45.62       46.84      3.75 o 
   4  -5   5       84.65       79.04      5.04 o 
  -7  -4   5       15.65       12.44      2.85 o 
  -6  -4   5       72.90       84.37      4.78 o 
  -5  -4   5       94.26       88.48      4.66 o 
  -4  -4   5       85.56       92.87      4.63 o 
  -3  -4   5      259.05      264.86      8.28 o 
  -2  -4   5      688.51      720.46     17.26 o 
  -1  -4   5      283.96      292.34     11.67 o 
   0  -4   5      429.85      455.92      8.00 o 
   1  -4   5      394.72      394.43      7.40 o 
   2  -4   5       52.34       52.60      2.42 o 
   3  -4   5       54.32       49.50      3.52 o 
   4  -4   5      164.02      155.10      6.52 o 
   5  -4   5      285.23      278.87      9.65 o 
  -7  -3   5       15.66       12.27      3.18 o 
  -6  -3   5      276.89      266.29      6.33 o 
  -5  -3   5       47.80       47.90      3.50 o 
  -4  -3   5        0.96       -0.73      1.45 o 
  -3  -3   5       87.97       92.65      4.27 o 
  -2  -3   5       21.75       16.61      2.44 o 
  -1  -3   5       12.51        8.90      1.89 o 
   0  -3   5      207.07      233.72     10.70 o 
   1  -3   5      335.23      311.49      5.93 o 
   2  -3   5      734.63      701.30     11.41 o 
   3  -3   5       75.49       71.80      3.89 o 
   4  -3   5        4.89        6.02      2.15 o 
   5  -3   5       91.88       79.95      4.83 o 
  -7  -2   5        1.62        3.27      1.53 o 
  -6  -2   5       60.12       61.46      5.24 o 
  -5  -2   5       21.11       21.68      2.14 o 
  -4  -2   5       25.92       26.56      2.74 o 
  -3  -2   5       56.80       54.76      3.14 o 
  -2  -2   5       22.98       22.51      2.14 o 
  -1  -2   5       23.82       25.73      1.26 o 
   0  -2   5      106.52      102.62      3.06 o 
   1  -2   5       70.32       65.45      4.96 o 
   2  -2   5      659.30      656.82     13.76 o 
   3  -2   5        1.05        0.64      0.93 o 
   4  -2   5      396.95      407.26     10.98 o 
   5  -2   5      272.63      261.61      8.63 o 
   6  -2   5        9.56        8.87      2.78 o 
  -7  -1   5        5.26       10.70      2.71 o 
  -6  -1   5       29.81       28.97      5.27 o 
  -5  -1   5       46.26       46.92      5.41 o 
  -4  -1   5      155.95      148.57      5.66 o 
  -3  -1   5      333.81      345.37      7.43 o 
  -2  -1   5      740.09      761.51     11.24 o 
  -1  -1   5       30.00       37.25      1.67 o 
   0  -1   5      910.62      879.02     12.80 o 
   1  -1   5      622.40      587.40      9.07 o 
   2  -1   5      676.80      665.01     10.25 o 
   3  -1   5      387.23      374.96      6.59 o 
   4  -1   5      271.64      274.75      8.19 o 
   5  -1   5      203.81      208.63      7.32 o 
   6  -1   5       47.09       55.03      4.06 o 
  -7   0   5       12.95       18.63      3.18 o 
  -6   0   5      108.76      109.60      5.39 o 
  -5   0   5      239.78      233.11      5.22 o 
  -4   0   5        6.56        3.79      0.77 o 
  -3   0   5      457.65      435.23      5.29 o 
  -2   0   5      401.19      381.15      6.39 o 
  -1   0   5      365.47      358.78     10.26 o 
   0   0   5      607.65      574.69      8.76 o 
   1   0   5     2893.57     2917.29     39.31 o 
   2   0   5      581.16      609.51      9.26 o 
   3   0   5      110.32       88.79      4.24 o 
   4   0   5        7.90        9.27      1.38 o 
   5   0   5     1091.58     1066.03     21.20 o 
   6   0   5       62.07       59.53      3.04 o 
   7   0   5        1.31       -0.50      1.97 o 
  -7   1   5       33.56       31.67      3.77 o 
  -6   1   5       73.61       78.35      4.69 o 
  -5   1   5        4.07        5.79      2.16 o 
  -4   1   5        1.39       -0.28      0.62 o 
  -3   1   5     1724.35     1756.19     16.30 o 
  -2   1   5       29.80       22.56      1.41 o 
  -1   1   5     1215.81     1279.69     22.86 o 
   0   1   5      522.74      515.22      8.08 o 
   1   1   5      110.89       75.91      2.73 o 
   2   1   5      447.77      447.25      5.82 o 
   3   1   5      841.44      871.97     10.56 o 
   4   1   5      159.72      165.85      4.14 o 
   5   1   5       89.04       84.31      3.14 o 
   6   1   5       15.37       15.03      2.33 o 
   7   1   5      113.51      107.17      4.12 o 
  -7   2   5        0.75       -1.26      1.96 o 
  -6   2   5       37.21       40.62      3.77 o 
  -5   2   5      190.64      191.48      4.84 o 
  -4   2   5       95.46       88.39      2.99 o 
  -3   2   5      120.54      107.50      2.29 o 
  -2   2   5       39.27       35.37      1.09 o 
  -1   2   5      996.53     1051.00     15.48 o 
   0   2   5     1194.20     1294.63     18.43 o 
   1   2   5     4933.20     4937.20     96.09 o 
   2   2   5     1816.48     1839.75     20.76 o 
   3   2   5      533.62      603.60      9.70 o 
   4   2   5      519.92      513.08      8.86 o 
   5   2   5      662.39      655.61     11.19 o 
   6   2   5       59.09       61.11      2.90 o 
   7   2   5        7.06        4.41      2.51 o 
  -6   3   5       81.16       81.55      5.40 o 
  -5   3   5        0.62       -1.44      1.09 o 
  -4   3   5      127.74      131.30      3.99 o 
  -3   3   5      621.47      629.60      7.97 o 
  -2   3   5     1212.63     1155.79     25.41 o 
  -1   3   5       46.80       42.96      2.27 o 
   0   3   5      234.82      223.80      4.50 o 
   1   3   5      751.14      741.92      8.97 o 
   2   3   5     1695.41     1836.06     20.78 o 
   3   3   5      806.57      816.34     12.47 o 
   4   3   5      474.79      490.35      8.53 o 
   5   3   5       28.37       27.28      2.12 o 
   6   3   5       51.52       49.60      2.60 o 
   7   3   5        5.87        4.50      1.94 o 
   8   3   5        1.92       -1.91      1.68 o 
  -6   4   5       26.49       30.36      4.37 o 
  -5   4   5      156.66      160.55      8.27 o 
  -4   4   5      207.79      219.54      5.69 o 
  -3   4   5      122.44      118.31      3.80 o 
  -2   4   5      207.52      188.28      3.48 o 
  -1   4   5      136.19      152.67      5.01 o 
   0   4   5     1090.93     1081.08     23.42 o 
   1   4   5      265.04      225.58      6.08 o 
   2   4   5       33.37       40.43      2.17 o 
   3   4   5        9.49        6.26      1.53 o 
   4   4   5       65.17       70.83      2.58 o 
   5   4   5      268.62      251.50      5.65 o 
   6   4   5        8.11       10.36      2.79 o 
   7   4   5        0.46       -0.41      1.32 o 
   8   4   5        5.55        2.40      2.72 o 
  -5   5   5        8.72        7.56      2.01 o 
  -4   5   5        5.55        6.92      1.81 o 
  -3   5   5      594.24      613.25     11.42 o 
  -2   5   5      358.86      356.91      5.54 o 
  -1   5   5      310.35      325.31      6.80 o 
   0   5   5      459.51      482.71      8.71 o 
   1   5   5      204.27      198.79      3.89 o 
   2   5   5      308.99      290.78      5.39 o 
   3   5   5       53.48       61.50      3.17 o 
   4   5   5        2.82        2.13      1.99 o 
   5   5   5      257.61      254.68      5.73 o 
   6   5   5       36.78       44.80      2.54 o 
   7   5   5        6.19        7.52      2.47 o 
   8   5   5       50.86       60.52      5.12 o 
  -4   6   5      206.23      228.94      8.88 o 
  -3   6   5       88.97       83.06      3.74 o 
  -2   6   5      109.25      106.39      3.96 o 
  -1   6   5      368.27      353.97      6.46 o 
   0   6   5      702.48      737.75     17.54 o 
   1   6   5      648.43      688.48     16.34 o 
   2   6   5     1324.07     1322.16     19.28 o 
   3   6   5        1.28        1.89      0.91 o 
   4   6   5      331.94      321.95      9.65 o 
   5   6   5      115.34      110.59      3.94 o 
   6   6   5        2.67        3.88      1.44 o 
   7   6   5       87.76       91.26      5.38 o 
   8   6   5      120.04      129.44      7.04 o 
  -4   7   5      114.13      127.73      6.89 o 
  -3   7   5      195.86      220.33      8.81 o 
  -2   7   5      144.86      152.83      6.78 o 
  -1   7   5       32.45       30.69      2.21 o 
   0   7   5      230.09      213.63      6.03 o 
   1   7   5      159.77      145.62      6.12 o 
   2   7   5      130.19      131.57      5.68 o 
   3   7   5      164.91      166.57      4.55 o 
   4   7   5      333.77      332.12     13.71 o 
   5   7   5      133.58      129.89      3.96 o 
   6   7   5       47.63       51.39      2.76 o 
   7   7   5       51.37       60.54      4.53 o 
  -3   8   5      210.99      214.55      9.11 o 
  -2   8   5       79.66       86.62      5.41 o 
  -1   8   5       18.76       25.10      3.58 o 
   0   8   5        2.36        0.66      1.14 o 
   2   8   5        7.30        2.94      1.84 o 
   3   8   5        5.47        4.23      1.96 o 
   4   8   5       39.21       30.62      2.09 o 
   5   8   5      307.91      303.42      6.70 o 
   6   8   5        9.87       10.64      2.66 o 
   7   8   5        2.20        2.57      2.34 o 
  -2   9   5       13.87        9.44      2.95 o 
  -1   9   5      232.13      223.56      8.84 o 
   0   9   5      128.64      125.91      3.90 o 
   1   9   5       82.76       90.80      3.27 o 
   3   9   5        2.77        0.00      1.88 o 
   4   9   5        4.24        1.74      1.89 o 
   5   9   5       58.93       57.54      3.05 o 
   6   9   5       99.47      105.27      5.53 o 
   0  10   5        8.59        6.43      2.77 o 
   1  10   5      200.58      184.59      4.95 o 
   2  10   5      222.59      225.20      5.44 o 
   4  10   5      329.84      304.70     10.37 o 
   6  10   5        3.32        0.00      1.92 o 
  -4  -8   6        0.47        0.22      2.77 o 
  -3  -8   6       52.06       55.06      5.05 o 
  -2  -8   6      288.64      289.04     11.14 o 
  -1  -8   6       52.78       57.12      5.22 o 
  -6  -7   6       66.66       72.53      5.32 o 
  -5  -7   6       11.61       17.12      3.74 o 
  -4  -7   6        3.38        3.44      2.46 o 
  -3  -7   6       11.16        4.77      2.88 o 
  -2  -7   6        9.53       11.78      3.18 o 
  -1  -7   6        8.37        6.31      2.76 o 
   0  -7   6      118.01      110.99      6.54 o 
   1  -7   6        0.69        0.22      1.67 o 
  -6  -6   6       77.54       71.09      5.08 o 
  -5  -6   6      116.49      118.22      6.27 o 
  -4  -6   6      119.67      112.17      5.89 o 
  -3  -6   6        1.13        0.79      2.21 o 
  -2  -6   6      209.42      206.32      8.29 o 
  -1  -6   6        2.50       -1.13      2.23 o 
   0  -6   6       29.17       33.92      3.86 o 
   1  -6   6       76.51       73.55      3.30 o 
   2  -6   6      176.55      185.26      5.66 o 
  -7  -5   6       30.05       29.96      3.14 o 
  -6  -5   6       51.40       47.01      4.26 o 
  -5  -5   6       92.91       91.35      5.33 o 
  -4  -5   6      175.75      162.26      6.83 o 
  -3  -5   6      105.12      108.70      5.45 o 
  -2  -5   6      683.87      704.72     17.89 o 
  -1  -5   6      143.78      140.10      6.20 o 
   0  -5   6        5.60        3.05      1.30 o 
   1  -5   6      128.30      129.40      4.00 o 
   2  -5   6      234.79      227.00      5.74 o 
   3  -5   6      332.05      335.59     10.41 o 
  -7  -4   6       25.27       19.42      3.94 o 
  -6  -4   6        9.91       10.65      2.98 o 
  -5  -4   6       64.91       66.83      4.44 o 
  -4  -4   6       28.08       30.37      3.32 o 
  -3  -4   6       71.78       66.57      4.03 o 
  -2  -4   6      302.44      307.93      9.41 o 
  -1  -4   6      102.06      115.06      4.49 o 
   0  -4   6      200.45      204.25      4.70 o 
   1  -4   6      311.82      320.52      6.54 o 
   2  -4   6        8.49        9.76      1.66 o 
   3  -4   6      114.23      109.85      5.23 o 
   4  -4   6      128.94      123.58      5.92 o 
  -7  -3   6        7.71        6.31      1.87 o 
  -6  -3   6       25.21       22.51      4.08 o 
  -5  -3   6       47.08       42.27      3.48 o 
  -4  -3   6       29.93       28.86      3.08 o 
  -3  -3   6       43.36       38.08      3.01 o 
  -2  -3   6      135.86      124.36      5.15 o 
  -1  -3   6       75.35       77.28      2.40 o 
   0  -3   6       70.33       65.68      2.33 o 
   1  -3   6       32.88       35.40      1.96 o 
   2  -3   6      536.66      543.95      9.48 o 
   3  -3   6      340.97      330.06      9.58 o 
   4  -3   6       26.18       23.29      3.14 o 
   5  -3   6       17.53       18.49      3.42 o 
  -7  -2   6       16.33       18.82      3.23 o 
  -6  -2   6       69.39       67.71      3.08 o 
  -5  -2   6       84.47       85.85      4.75 o 
  -4  -2   6       42.87       40.78      3.22 o 
  -3  -2   6       89.95       91.08      4.28 o 
  -2  -2   6      380.35      376.79     10.41 o 
  -1  -2   6      191.20      170.60      3.66 o 
   0  -2   6      164.22      150.92      3.46 o 
   1  -2   6     1311.09     1370.94     19.81 o 
   2  -2   6      595.31      591.72      9.79 o 
   3  -2   6       47.69       40.28      3.10 o 
   4  -2   6       67.61       66.76      4.02 o 
   5  -2   6      332.80      322.15     10.15 o 
   6  -2   6       28.18       29.47      3.97 o 
  -7  -1   6       68.19       61.54      4.62 o 
  -6  -1   6       13.55       17.51      2.93 o 
  -5  -1   6       65.52       66.81      2.78 o 
  -4  -1   6      116.72      114.02      5.06 o 
  -3  -1   6      272.47      240.79      7.56 o 
  -2  -1   6     1175.15     1199.17     17.23 o 
  -1  -1   6      824.28      891.86     13.19 o 
   0  -1   6        1.35        3.00      0.78 o 
   1  -1   6      564.77      554.77     10.19 o 
   2  -1   6      199.26      185.62      3.99 o 
   3  -1   6     1770.68     1800.69     35.79 o 
   4  -1   6      106.11      110.95      4.98 o 
   5  -1   6        8.69        7.79      2.36 o 
   6  -1   6        5.77        6.29      2.54 o 
  -7   0   6        3.97        3.48      2.25 o 
  -6   0   6       33.58       28.76      3.50 o 
  -5   0   6      334.82      315.71      9.84 o 
  -4   0   6        1.13        0.28      0.95 o 
  -3   0   6      231.70      244.42      4.87 o 
  -2   0   6      981.81      951.28     18.97 o 
  -1   0   6       11.63        9.31      1.04 o 
   0   0   6      376.16      408.31      6.82 o 
   1   0   6     2476.99     2588.99     35.30 o 
   2   0   6       30.19       29.11      1.61 o 
   3   0   6       12.86       10.31      1.87 o 
   4   0   6       91.06       83.64      4.32 o 
   5   0   6      339.70      349.90     10.24 o 
   6   0   6       60.53       69.17      4.51 o 
   7   0   6       54.02       48.46      4.78 o 
  -7   1   6       62.72       59.16      4.62 o 
  -6   1   6       42.24       41.42      4.20 o 
  -5   1   6        3.16        1.10      1.80 o 
  -4   1   6       18.68       19.68      1.67 o 
  -3   1   6      608.17      608.78     19.42 o 
  -2   1   6     1642.86     1666.34     23.73 o 
  -1   1   6      378.68      400.50      6.90 o 
   0   1   6      662.67      647.81     10.07 o 
   1   1   6        1.35        5.63      2.42 o 
   2   1   6     1671.58     1665.68     23.27 o 
   3   1   6      608.08      665.84     15.09 o 
   4   1   6       25.16       29.04      1.97 o 
   5   1   6        8.39        6.38      2.56 o 
   6   1   6      291.51      279.89     15.35 o 
   7   1   6       37.07       34.72      3.85 o 
  -6   2   6       62.31       61.76      4.50 o 
  -5   2   6      149.91      151.37      6.63 o 
  -4   2   6      187.09      172.07      7.68 o 
  -3   2   6       12.65       13.08      1.05 o 
  -2   2   6     1095.70     1101.95     17.75 o 
  -1   2   6      304.23      302.97      5.76 o 
   0   2   6     1755.17     1839.90     41.39 o 
   1   2   6      802.24      827.85     12.40 o 
   2   2   6      683.80      673.42      8.39 o 
   3   2   6       41.07       34.93      1.84 o 
   4   2   6      300.87      295.57      6.09 o 
   5   2   6       42.22       42.72      2.41 o 
   6   2   6        0.61       -0.13      1.38 o 
   7   2   6       61.53       58.01      3.25 o 
  -6   3   6       94.37       85.42      5.64 o 
  -5   3   6       27.26       25.61      2.35 o 
  -4   3   6       66.43       62.47      3.14 o 
  -3   3   6      220.83      215.13      3.81 o 
  -2   3   6      700.79      692.55     11.49 o 
  -1   3   6       23.53       34.46      1.86 o 
   0   3   6       11.44        7.14      1.01 o 
   1   3   6     1059.74     1038.19     12.30 o 
   2   3   6      162.46      159.78      2.74 o 
   3   3   6       25.29       33.44      4.36 o 
   4   3   6        1.22        0.97      0.96 o 
   5   3   6       64.00       67.02      2.87 o 
   6   3   6       20.74       19.63      3.66 o 
   7   3   6       29.58       21.23      2.37 o 
  -5   4   6      168.26      168.63      6.75 o 
  -4   4   6       63.20       58.52      5.25 o 
  -3   4   6      419.23      418.84      6.23 o 
  -2   4   6      606.99      624.78     16.01 o 
  -1   4   6       56.82       49.94      2.27 o 
   0   4   6       21.93       23.39      1.61 o 
   1   4   6        2.58        1.64      0.70 o 
   2   4   6       21.99       18.67      1.01 o 
   3   4   6      447.21      447.23     10.16 o 
   4   4   6       32.23       31.16      2.24 o 
   5   4   6        1.20        0.66      1.06 o 
   6   4   6       38.41       39.18      2.72 o 
   7   4   6       10.33       10.27      1.93 o 
  -5   5   6       30.35       30.45      2.97 o 
  -4   5   6       21.04       22.31      2.51 o 
  -3   5   6      315.53      347.48      7.79 o 
  -2   5   6      351.46      341.41      5.50 o 
  -1   5   6      652.47      653.85     11.46 o 
   0   5   6     1136.46     1162.11     17.92 o 
   1   5   6      335.55      325.51      6.41 o 
   2   5   6       46.12       41.25      1.71 o 
   3   5   6        4.55        4.48      1.03 o 
   4   5   6       55.64       62.23      2.51 o 
   5   5   6      447.38      488.24     13.04 o 
   6   5   6      292.63      298.95     14.62 o 
   7   5   6       69.62       71.75      3.62 o 
  -4   6   6       58.27       65.11      3.56 o 
  -3   6   6      133.18      135.59      4.75 o 
  -2   6   6      281.28      292.39      7.17 o 
  -1   6   6        6.31        5.25      1.10 o 
   0   6   6        9.43        6.58      1.39 o 
   1   6   6     1173.76     1179.11     25.49 o 
   2   6   6      691.99      663.12     15.86 o 
   3   6   6      117.67      127.83      3.41 o 
   4   6   6       59.16       57.03      2.47 o 
   5   6   6      110.92      115.18      3.99 o 
   6   6   6        0.73       -0.53      1.31 o 
   7   6   6       99.18      102.55      4.13 o 
  -3   7   6        5.48        4.52      2.67 o 
  -2   7   6       39.75       26.36      3.59 o 
  -1   7   6        4.42        4.74      1.44 o 
   0   7   6        3.58        0.83      1.75 o 
   1   7   6       13.13        9.67      2.29 o 
   2   7   6        5.46        3.30      1.98 o 
   3   7   6      415.78      418.73     11.64 o 
   4   7   6        0.83        0.67      1.09 o 
   5   7   6       47.89       48.50      2.52 o 
   6   7   6       99.38       96.74      3.69 o 
   7   7   6        5.05        4.77      2.58 o 
  -2   8   6      116.28      119.70      6.39 o 
  -1   8   6       15.27       11.88      3.00 o 
   0   8   6       29.69       27.71      2.15 o 
   1   8   6       58.45       51.24      4.08 o 
   2   8   6       15.92       10.88      2.64 o 
   3   8   6       12.13       13.56      2.62 o 
   4   8   6      121.43      118.15      5.75 o 
   5   8   6      224.45      213.60      5.43 o 
   6   8   6        9.56       10.35      1.89 o 
   7   8   6        2.02        3.72      2.28 o 
  -1   9   6       58.60       59.39      4.65 o 
   0   9   6      219.49      232.28      5.61 o 
   1   9   6      101.75       95.00      3.43 o 
   2   9   6      459.26      479.36     13.98 o 
   3   9   6       22.30       17.32      3.10 o 
   4   9   6       11.40       10.95      2.61 o 
   5   9   6      128.66      122.78      6.15 o 
   6   9   6      225.08      216.77      8.00 o 
   0  10   6       52.33       44.83      4.64 o 
   1  10   6       85.96       80.42      3.38 o 
   2  10   6      186.09      203.41      5.28 o 
   3  10   6       98.17       92.13      5.73 o 
   4  10   6      255.31      233.99      9.01 o 
   5  10   6       59.07       55.91      4.46 o 
  -5  -7   7        7.99        8.81      3.47 o 
  -4  -7   7        6.20        5.58      2.98 o 
  -3  -7   7        1.54       -0.88      2.60 o 
  -2  -7   7       29.93       30.09      4.25 o 
  -1  -7   7      113.35      102.33      6.30 o 
   0  -7   7       62.17       49.14      4.65 o 
  -6  -6   7      108.18      107.06      6.25 o 
  -5  -6   7       80.63       81.54      5.46 o 
  -4  -6   7      168.73      170.47      7.75 o 
  -3  -6   7       53.43       49.89      4.36 o 
  -2  -6   7        1.21        1.46      2.37 o 
  -1  -6   7      169.60      170.42      7.72 o 
   0  -6   7      161.45      166.75      7.54 o 
   1  -6   7      338.64      337.73      8.90 o 
   2  -6   7       64.49       63.08      4.54 o 
  -6  -5   7        7.23        7.51      2.97 o 
  -5  -5   7       39.32       42.82      4.07 o 
  -4  -5   7       75.29       77.79      4.97 o 
  -3  -5   7       92.01       83.89      5.01 o 
  -2  -5   7      177.60      184.10      7.55 o 
  -1  -5   7      327.13      340.52     10.92 o 
   0  -5   7       36.92       33.14      4.11 o 
   1  -5   7      171.31      176.65      4.89 o 
   2  -5   7      256.80      246.05     12.38 o 
   3  -5   7       91.60       90.43      5.19 o 
  -7  -4   7        5.80        5.08      1.92 o 
  -6  -4   7        3.45        2.12      2.61 o 
  -5  -4   7       23.96       28.82      3.71 o 
  -4  -4   7        1.24       -0.14      1.99 o 
  -3  -4   7        6.24        6.11      2.33 o 
  -2  -4   7      100.28      105.19      5.22 o 
  -1  -4   7      165.48      154.25      6.42 o 
   0  -4   7      246.75      250.82      5.55 o 
   1  -4   7      274.35      254.01      7.20 o 
   2  -4   7       30.02       27.23      2.27 o 
   3  -4   7        5.65        7.08      2.41 o 
   4  -4   7       77.41       65.12      4.71 o 
  -7  -3   7        2.72        2.26      2.46 o 
  -6  -3   7       24.82       24.89      2.47 o 
  -5  -3   7       69.18       71.12      4.55 o 
  -4  -3   7       76.17       63.48      4.23 o 
  -3  -3   7       40.50       36.04      3.13 o 
  -2  -3   7      153.27      152.42      6.02 o 
  -1  -3   7      461.58      493.75     11.72 o 
   0  -3   7      367.11      376.15      7.06 o 
   1  -3   7       56.42       50.19      4.36 o 
   2  -3   7      307.62      288.27     11.16 o 
   3  -3   7      256.18      237.55      7.99 o 
   4  -3   7       29.27       20.98      3.23 o 
   5  -3   7       32.40       37.31      4.21 o 
  -7  -2   7        9.16        6.11      2.80 o 
  -6  -2   7      122.03      106.85      5.63 o 
  -5  -2   7       58.78       53.41      4.03 o 
  -4  -2   7       87.14       82.96      4.59 o 
  -3  -2   7      306.52      284.27      8.79 o 
  -2  -2   7      362.60      368.61     10.25 o 
  -1  -2   7      406.81      422.56      7.37 o 
   0  -2   7      104.29       95.08      7.03 o 
   1  -2   7     1090.56     1129.31     16.92 o 
   2  -2   7      341.63      347.87      6.69 o 
   3  -2   7       14.97       10.85      2.25 o 
   4  -2   7       43.90       39.53      3.45 o 
   5  -2   7      205.83      213.66      8.19 o 
  -7  -1   7       29.43       31.44      4.09 o 
  -6  -1   7       47.14       41.66      3.80 o 
  -5  -1   7      164.37      150.41      6.42 o 
  -4  -1   7      201.78      196.15      7.25 o 
  -3  -1   7        1.09        1.38      1.64 o 
  -2  -1   7      151.96      146.91      3.49 o 
  -1  -1   7     1557.02     1599.57     22.72 o 
   0  -1   7      102.01      101.65      2.86 o 
   1  -1   7       64.19       52.01      2.10 o 
   2  -1   7      262.13      266.44      5.32 o 
   3  -1   7       99.71      100.08      4.61 o 
   4  -1   7       92.64       92.48      4.75 o 
   5  -1   7       14.38       10.08      2.70 o 
   6  -1   7       54.44       50.32      4.77 o 
  -7   0   7        1.43        0.11      2.30 o 
  -6   0   7       54.29       52.91      4.25 o 
  -5   0   7      122.92      116.52      5.70 o 
  -4   0   7      238.06      210.36      7.57 o 
  -3   0   7      465.87      455.88     12.20 o 
  -2   0   7      776.99      811.22     12.56 o 
  -1   0   7        1.59        1.52      0.89 o 
   0   0   7      220.22      209.47      4.39 o 
   1   0   7      561.00      591.98     12.86 o 
   2   0   7      373.76      390.91      6.86 o 
   3   0   7        2.72        1.49      1.64 o 
   4   0   7      449.72      454.57     12.14 o 
   5   0   7       37.14       39.97      4.05 o 
   6   0   7       36.01       36.78      4.08 o 
  -6   1   7      161.69      162.89      7.34 o 
  -5   1   7       12.93       14.99      3.08 o 
  -4   1   7      110.36      122.78      5.80 o 
  -3   1   7       80.39       81.90      3.09 o 
  -2   1   7     1024.77     1037.71     15.75 o 
  -1   1   7     1402.75     1480.42     28.76 o 
   0   1   7      620.48      636.60     10.18 o 
   1   1   7       76.55       62.46      2.19 o 
   2   1   7      196.85      198.25      4.16 o 
   3   1   7        1.61        0.73      1.50 o 
   4   1   7       69.72       67.13      3.97 o 
   5   1   7      439.42      424.77     11.94 o 
   6   1   7      160.81      167.13      7.15 o 
   7   1   7        5.22        2.34      2.49 o 
  -6   2   7       41.56       38.50      4.32 o 
  -5   2   7       57.17       50.16      4.11 o 
  -4   2   7      196.52      197.21      4.97 o 
  -3   2   7       16.90       10.68      2.37 o 
  -2   2   7       65.62       56.90      2.91 o 
  -1   2   7      281.27      292.64      8.30 o 
   0   2   7        2.80       -0.17      0.74 o 
   1   2   7      599.61      622.93     12.35 o 
   2   2   7      155.02      155.13      4.25 o 
   3   2   7       21.32       26.11      6.59 o 
   4   2   7       12.97       11.81      1.58 o 
   5   2   7        4.06        2.74      1.43 o 
   6   2   7        0.70        1.13      1.52 o 
   7   2   7      120.80      117.54      4.56 o 
  -6   3   7      106.18      103.45      6.43 o 
  -5   3   7      119.75      116.23      6.28 o 
  -4   3   7       50.61       54.45      3.01 o 
  -3   3   7       23.02       22.01      1.49 o 
  -2   3   7       66.84       65.48      3.60 o 
  -1   3   7      124.51      120.12      3.47 o 
   0   3   7       54.54       61.23      3.25 o 
   1   3   7      331.85      324.32      6.04 o 
   2   3   7        4.68        4.54      0.69 o 
   3   3   7        4.99        5.87      1.62 o 
   4   3   7      113.91      107.44      3.39 o 
   5   3   7       71.86       75.33      3.09 o 
   6   3   7        0.56       -0.15      1.31 o 
   7   3   7        9.29        8.85      4.21 o 
  -5   4   7      179.50      180.16      8.41 o 
  -4   4   7      121.07      117.12      4.21 o 
  -3   4   7      436.64      430.23      6.44 o 
  -2   4   7      485.87      538.61      9.94 o 
  -1   4   7       55.62       58.76      2.58 o 
   0   4   7       38.28       42.88      2.08 o 
   1   4   7      257.55      245.87      7.07 o 
   2   4   7      143.55      136.63      2.63 o 
   3   4   7      130.47      127.67      3.43 o 
   4   4   7      422.66      426.72      8.00 o 
   5   4   7      352.61      365.05     10.05 o 
   6   4   7      148.28      162.41      4.89 o 
   7   4   7       30.40       42.21      3.17 o 
  -5   5   7       25.78       31.54      3.68 o 
  -4   5   7       20.79       18.55      2.39 o 
  -3   5   7       71.53       68.90      3.80 o 
  -2   5   7      217.13      216.79      4.31 o 
  -1   5   7      751.10      755.45     19.72 o 
   0   5   7      230.52      249.06      5.68 o 
   1   5   7       34.62       39.41      2.59 o 
   2   5   7      544.41      543.38     13.55 o 
   3   5   7      105.52      110.20      3.14 o 
   4   5   7       10.28       11.73      1.92 o 
   5   5   7      281.59      286.00      6.43 o 
   6   5   7      332.77      350.86      7.75 o 
   7   5   7      206.74      213.34      6.05 o 
  -4   6   7        5.58        5.12      1.91 o 
  -3   6   7        1.41        3.99      1.73 o 
  -2   6   7        2.79        1.71      1.01 o 
  -1   6   7       33.17       26.13      2.34 o 
   0   6   7       16.15       15.87      4.92 o 
   1   6   7      525.98      495.79     13.08 o 
   2   6   7        1.37        2.05      1.63 o 
   3   6   7       27.82       27.20      3.10 o 
   4   6   7      431.52      421.76      7.95 o 
   5   6   7       99.18       99.25      3.52 o 
   6   6   7       34.04       28.99      3.33 o 
   7   6   7       10.65        8.85      2.02 o 
  -3   7   7        2.93        3.80      1.77 o 
  -2   7   7       36.26       33.00      2.22 o 
  -1   7   7        0.83       -0.66      1.14 o 
   0   7   7      196.40      170.16      7.14 o 
   1   7   7      127.04      129.44      5.97 o 
   2   7   7      468.75      440.57     12.32 o 
   3   7   7       84.15       74.17      4.41 o 
   4   7   7       14.72       12.64      2.59 o 
   5   7   7        2.51        3.05      1.38 o 
   6   7   7      247.79      247.30      7.13 o 
   7   7   7        0.92       -0.38      1.55 o 
  -2   8   7      237.42      256.10      9.77 o 
  -1   8   7      143.23      139.09      4.25 o 
   1   8   7       28.56       31.82      3.80 o 
   2   8   7        2.15        0.14      1.89 o 
   3   8   7      131.01      111.34      5.61 o 
   4   8   7      718.26      701.30     17.81 o 
   5   8   7      179.43      186.09      7.67 o 
   6   8   7       71.64       68.30      3.33 o 
  -1   9   7       19.69       17.98      2.23 o 
   0   9   7      167.15      169.23      5.12 o 
   1   9   7      367.20      382.85     12.44 o 
   2   9   7      373.90      368.51     11.89 o 
   3   9   7       24.87       17.58      3.12 o 
   4   9   7       27.96       24.24      3.45 o 
   5   9   7      180.24      175.97      7.74 o 
   6   9   7      103.19      101.64      5.89 o 
   1  10   7       79.69       73.81      3.32 o 
   2  10   7       92.29      106.12      6.21 o 
   3  10   7       72.32       66.47      5.00 o 
   4  10   7       84.40       88.19      5.63 o 
   5  10   7       57.61       53.47      4.68 o 
  -2  -7   8      125.22      113.06      6.83 o 
  -5  -6   8       70.34       67.34      5.30 o 
  -4  -6   8       25.31       18.49      3.72 o 
  -3  -6   8      139.69      158.82      7.58 o 
  -2  -6   8        6.89        7.60      3.21 o 
  -1  -6   8      113.62      111.57      6.42 o 
   0  -6   8      111.73       97.90      6.09 o 
   1  -6   8       65.00       71.31      5.15 o 
  -5  -5   8       65.46       67.92      5.03 o 
  -4  -5   8       15.93       12.75      3.08 o 
  -3  -5   8       28.40       41.94      4.61 o 
  -2  -5   8       92.11      102.77      5.73 o 
  -1  -5   8      171.47      168.94      7.43 o 
   0  -5   8       57.02       50.80      4.36 o 
   1  -5   8        6.52        3.39      1.71 o 
   2  -5   8      131.20      125.35      6.06 o 
  -6  -4   8       12.69       10.79      3.30 o 
  -5  -4   8        5.91        7.74      2.90 o 
  -4  -4   8       20.77       20.90      3.37 o 
  -3  -4   8      268.77      265.33      9.27 o 
  -2  -4   8      337.02      340.23     10.73 o 
  -1  -4   8        0.84       -2.76      1.89 o 
   0  -4   8       83.88       84.60      3.68 o 
   1  -4   8      248.16      259.13      6.07 o 
   2  -4   8      228.00      225.32      7.88 o 
   3  -4   8       25.37       17.64      3.15 o 
  -6  -3   8       63.02       61.40      4.73 o 
  -5  -3   8      169.02      160.73      7.12 o 
  -4  -3   8       56.64       59.71      4.26 o 
  -3  -3   8        7.64        0.89      2.06 o 
  -2  -3   8      230.26      233.45      8.11 o 
  -1  -3   8      938.27      918.86     21.53 o 
   0  -3   8      248.04      257.58      7.09 o 
   1  -3   8       31.85       28.60      4.35 o 
   2  -3   8       75.74       81.82      4.52 o 
   3  -3   8      280.17      265.47      8.86 o 
   4  -3   8        1.48       -0.32      2.33 o 
  -6  -2   8       43.05       45.05      4.16 o 
  -5  -2   8        9.88        7.33      2.65 o 
  -4  -2   8      144.25      144.13      6.45 o 
  -3  -2   8      576.58      561.05     14.68 o 
  -2  -2   8      109.69      112.17      5.13 o 
  -1  -2   8        6.75        6.78      1.29 o 
   0  -2   8      147.55      151.42      4.42 o 
   1  -2   8      454.39      479.41      8.60 o 
   2  -2   8      198.83      213.90      7.25 o 
   3  -2   8       35.35       32.66      3.62 o 
   4  -2   8        0.71        2.58      2.40 o 
   5  -2   8       16.72       22.95      3.58 o 
  -6  -1   8      104.90       94.21      5.55 o 
  -5  -1   8      165.04      163.57      7.00 o 
  -4  -1   8       30.06       21.43      3.14 o 
  -3  -1   8        0.70        0.67      1.86 o 
  -2  -1   8      723.56      677.54     16.50 o 
  -1  -1   8      426.38      474.61      8.26 o 
   0  -1   8       42.50       45.25      2.12 o 
   1  -1   8        1.05       -0.35      0.97 o 
   2  -1   8      615.01      604.88     14.58 o 
   3  -1   8      111.98      106.82      5.10 o 
   4  -1   8        6.03        3.12      2.34 o 
   5  -1   8        5.42        4.31      2.52 o 
  -6   0   8       14.56       15.31      3.27 o 
  -5   0   8      251.45      229.38      8.65 o 
  -4   0   8      266.46      264.13      9.02 o 
  -3   0   8      330.24      342.19     10.26 o 
  -2   0   8      200.98      188.86      4.40 o 
  -1   0   8        8.25        7.19      1.23 o 
   0   0   8      409.80      415.15      7.44 o 
   1   0   8       71.61       78.57      2.63 o 
   2   0   8      120.98      121.09      5.09 o 
   3   0   8      380.83      360.32     10.23 o 
   4   0   8       73.83       59.93      4.01 o 
   5   0   8       96.79       90.18      5.20 o 
   6   0   8       33.68       38.38      4.42 o 
  -6   1   8       26.21       28.33      3.91 o 
  -5   1   8        5.07        4.28      2.34 o 
  -4   1   8        2.26        0.35      1.93 o 
  -3   1   8      500.80      479.13     13.20 o 
  -2   1   8      227.03      222.25      5.00 o 
  -1   1   8      112.23      125.41      4.92 o 
   0   1   8        2.39        1.62      0.95 o 
   1   1   8       56.00       57.68      2.86 o 
   2   1   8       65.24       65.19      3.67 o 
   3   1   8        2.66        4.51      1.93 o 
   4   1   8       76.52       61.03      4.01 o 
   5   1   8      309.28      305.78      9.93 o 
   6   1   8       45.38       55.26      5.05 o 
  -6   2   8       51.21       54.18      4.71 o 
  -5   2   8       91.66       90.83      5.54 o 
  -4   2   8        9.60        6.02      2.41 o 
  -3   2   8       12.19       15.21      1.80 o 
  -2   2   8        2.68        2.48      1.90 o 
  -1   2   8      522.21      531.00      9.28 o 
   0   2   8        1.65        2.07      0.92 o 
   1   2   8        4.54        2.29      0.94 o 
   2   2   8       59.34       65.93      3.70 o 
   3   2   8        4.48        1.70      1.80 o 
   4   2   8        2.80        0.48      1.77 o 
   5   2   8        5.74        5.50      2.40 o 
   6   2   8        5.08        2.64      1.66 o 
  -5   3   8      189.94      184.41      8.18 o 
  -4   3   8      173.62      169.09      7.41 o 
  -3   3   8      113.86      122.75      5.98 o 
  -2   3   8       28.87       33.01      3.21 o 
  -1   3   8        5.67        5.22      1.26 o 
   0   3   8        3.47        3.51      1.72 o 
   1   3   8      467.28      473.36      8.31 o 
   2   3   8     1215.69     1213.03     25.71 o 
   3   3   8      144.13      140.34      3.81 o 
   4   3   8       51.69       53.70      2.57 o 
   5   3   8       52.03       50.23      2.74 o 
   6   3   8      146.28      145.11      4.80 o 
   7   3   8       34.36       42.24      6.84 o 
  -5   4   8       29.66       33.71      4.59 o 
  -4   4   8       35.22       29.13      4.77 o 
  -3   4   8      312.96      319.84      6.81 o 
  -2   4   8      547.65      542.38     10.18 o 
  -1   4   8       54.43       53.29      6.70 o 
   0   4   8      252.57      253.73      5.63 o 
   1   4   8       44.62       44.86      2.13 o 
   2   4   8       40.32       42.51      3.22 o 
   3   4   8      445.67      460.06      8.29 o 
   4   4   8      786.72      836.79     13.71 o 
   5   4   8      481.14      483.11      9.38 o 
   6   4   8       93.75       94.35      3.87 o 
   7   4   8       25.67       28.73      2.85 o 
  -4   5   8        0.75       -0.14      1.47 o 
  -3   5   8        2.23        1.27      1.06 o 
  -2   5   8       62.71       63.00      4.92 o 
  -1   5   8      118.42      120.07      5.30 o 
   0   5   8       19.86       19.94      2.14 o 
   1   5   8       25.15       27.94      1.95 o 
   2   5   8      666.32      662.66     16.11 o 
   3   5   8       18.71       19.23      2.84 o 
   4   5   8      166.29      148.65      4.14 o 
   5   5   8      174.91      177.80      4.96 o 
   6   5   8      324.53      337.90      7.72 o 
   7   5   8       59.78       61.56      3.39 o 
  -4   6   8        0.44       -0.88      1.67 o 
  -3   6   8        1.88        0.70      1.73 o 
  -2   6   8        2.86       -0.31      1.09 o 
  -1   6   8       10.54        6.70      2.22 o 
   0   6   8      155.31      158.13      4.70 o 
   1   6   8       58.54       56.74      2.71 o 
   2   6   8       64.26       69.19      4.29 o 
   3   6   8       13.79       15.89      2.77 o 
   4   6   8      209.57      222.67      8.14 o 
   5   6   8       27.57       28.02      2.28 o 
   6   6   8        6.09        5.16      1.69 o 
   7   6   8        7.08        5.52      1.98 o 
  -3   7   8       53.66       61.78      3.84 o 
  -2   7   8      136.59      136.41      3.73 o 
  -1   7   8        7.49        7.15      2.56 o 
   0   7   8       20.65       28.03      3.60 o 
   1   7   8      196.75      194.91      7.67 o 
   2   7   8      835.29      794.72     19.37 o 
   3   7   8      123.73      111.56      5.61 o 
   4   7   8       87.49       77.65      4.84 o 
   5   7   8      132.70      136.27      6.63 o 
   6   7   8      115.38      111.59      4.12 o 
  -2   8   8      163.50      179.86      5.17 o 
  -1   8   8      136.11      137.89      4.38 o 
   0   8   8      215.04      208.51      8.56 o 
   1   8   8       91.74       89.83      5.40 o 
   2   8   8      196.33      199.39      8.06 o 
   3   8   8      186.28      202.56      8.03 o 
   4   8   8       97.94       83.27      5.20 o 
   5   8   8      219.35      221.83      8.74 o 
   6   8   8       78.77       78.31      5.51 o 
   0   9   8       58.76       63.62      3.83 o 
   1   9   8       83.46       96.15      5.92 o 
   2   9   8      118.76      115.13      6.35 o 
   3   9   8       62.57       51.08      4.31 o 
   4   9   8       12.53       14.68      3.14 o 
   5   9   8      126.78      132.75      6.81 o 
   2  10   8       99.82      106.78      6.40 o 
   3  10   8        4.96        9.49      2.87 o 
   4  10   8       14.05       12.35      3.06 o 
  -2  -6   9       31.01       26.32      4.35 o 
  -1  -6   9       10.99       14.50      3.52 o 
  -4  -5   9       81.74       82.17      5.63 o 
  -3  -5   9       22.78       17.78      3.67 o 
  -2  -5   9      179.23      172.98      7.79 o 
  -1  -5   9      250.89      233.46      9.10 o 
   0  -5   9       61.42       59.77      4.69 o 
  -5  -4   9       26.26       24.85      4.05 o 
  -4  -4   9       90.51       93.98      5.66 o 
  -3  -4   9      136.80      136.37      6.75 o 
  -2  -4   9      122.81      128.77      6.37 o 
  -1  -4   9        0.99       -0.73      2.06 o 
   0  -4   9       93.41      132.39      6.34 o 
   1  -4   9      230.60      231.72      5.86 o 
   2  -4   9        0.75       -0.55      2.21 o 
  -5  -3   9      194.88      188.74      8.10 o 
  -4  -3   9       37.89       34.78      4.11 o 
  -3  -3   9        7.44        5.23      2.49 o 
  -2  -3   9      215.25      211.26      7.98 o 
  -1  -3   9      327.94      351.90     10.76 o 
   0  -3   9        3.31        3.52      1.53 o 
   1  -3   9       16.21       10.42      1.70 o 
   2  -3   9       31.63       38.33      4.02 o 
   3  -3   9       48.11       43.02      3.81 o 
  -6  -2   9       27.67       23.66      3.96 o 
  -5  -2   9       29.81       30.87      3.97 o 
  -4  -2   9       63.74       59.86      4.46 o 
  -3  -2   9       58.43       54.82      4.01 o 
  -2  -2   9       55.52       56.52      3.97 o 
  -1  -2   9      252.51      264.24      8.65 o 
   0  -2   9      245.19      250.97      5.63 o 
   1  -2   9       17.69       16.60      1.90 o 
   2  -2   9        1.83        2.97      2.06 o 
   3  -2   9       22.01       24.87      3.41 o 
   4  -2   9       64.09       66.97      4.76 o 
  -6  -1   9       46.86       50.23      4.44 o 
  -5  -1   9      143.95      143.06      6.86 o 
  -4  -1   9      109.44      111.69      5.75 o 
  -3  -1   9       10.23       10.47      2.65 o 
  -2  -1   9      120.84      115.21      5.48 o 
  -1  -1   9       45.54       41.10      2.24 o 
   0  -1   9       12.01       13.01      2.63 o 
   1  -1   9      612.24      644.73     10.92 o 
   2  -1   9      202.57      186.85      6.87 o 
   3  -1   9       59.42       51.22      4.00 o 
   4  -1   9       19.75       20.87      3.50 o 
   5  -1   9       82.44       80.39      5.31 o 
  -6   0   9        6.87       12.61      3.31 o 
  -5   0   9      136.81      128.96      6.57 o 
  -4   0   9       23.59       19.60      3.46 o 
  -3   0   9        8.87        9.18      2.56 o 
  -2   0   9      216.49      211.44      7.56 o 
  -1   0   9      214.31      229.26      5.15 o 
   0   0   9       53.60       54.58      2.41 o 
   1   0   9        9.02        4.56      1.25 o 
   2   0   9        8.32        6.57      2.18 o 
   3   0   9      637.98      627.27     15.68 o 
   4   0   9       83.01       73.59      4.65 o 
   5   0   9       22.99       25.41      3.73 o 
  -5   1   9       35.60       33.76      4.24 o 
  -4   1   9       11.76       12.57      2.87 o 
  -3   1   9       19.18       19.14      3.03 o 
  -2   1   9       14.62       11.29      1.60 o 
  -1   1   9       20.61       18.07      3.25 o 
   0   1   9       31.11       31.65      2.12 o 
   1   1   9       21.45       21.13      1.79 o 
   2   1   9        7.30        3.21      1.83 o 
   3   1   9        2.02       -1.50      1.74 o 
   4   1   9        3.40        4.42      2.35 o 
   5   1   9       79.55       82.04      5.25 o 
   6   1   9       91.68       94.94      5.91 o 
  -5   2   9        9.42        6.71      2.88 o 
  -4   2   9        5.67        6.34      2.57 o 
  -3   2   9        6.00        8.82      2.62 o 
  -2   2   9      190.27      206.99      5.74 o 
  -1   2   9      137.27      142.14      4.05 o 
   0   2   9      287.43      293.50      6.85 o 
   1   2   9       87.13       84.33      2.91 o 
   2   2   9      238.68      230.37      7.65 o 
   3   2   9       66.53       64.02      4.12 o 
   4   2   9      168.74      159.03      6.68 o 
   5   2   9       22.73       31.77      3.86 o 
   6   2   9       65.11       72.48      5.23 o 
  -5   3   9      230.58      229.14      9.48 o 
  -4   3   9       97.15       81.12      5.35 o 
  -3   3   9       21.67       17.29      2.06 o 
  -2   3   9      356.55      366.12      7.67 o 
  -1   3   9      140.50      134.90      4.03 o 
   0   3   9       33.63       32.61      2.08 o 
   1   3   9      296.82      291.86      7.99 o 
   2   3   9     1178.66     1191.73     25.78 o 
   3   3   9      528.32      535.26     14.00 o 
   4   3   9      189.29      206.35      7.84 o 
   5   3   9       77.94       78.24      5.00 o 
   6   3   9      133.01      127.28      4.59 o 
  -4   4   9       75.71       80.60      5.70 o 
  -3   4   9       94.39       94.61      2.80 o 
  -2   4   9       38.05       39.57      2.67 o 
  -1   4   9        0.77        0.44      1.13 o 
   0   4   9      263.58      267.36      5.99 o 
   1   4   9       94.23       83.27      3.59 o 
   2   4   9       21.49       22.21      3.10 o 
   3   4   9      236.36      221.32      7.95 o 
   4   4   9      356.27      340.18      7.16 o 
   5   4   9      140.28      141.69      4.47 o 
   6   4   9       65.58       72.08      5.63 o 
  -4   5   9       51.13       51.47      5.50 o 
  -3   5   9        0.70       -0.20      1.18 o 
  -2   5   9      262.07      270.33      6.81 o 
  -1   5   9      176.38      168.86      5.36 o 
   0   5   9       23.20       16.66      1.90 o 
   1   5   9        7.49        8.89      1.49 o 
   2   5   9      278.18      276.09      9.02 o 
   3   5   9       63.94       60.65      4.27 o 
   4   5   9        8.32        1.93      2.00 o 
   5   5   9       25.44       29.33      2.47 o 
   6   5   9       84.78       77.40      3.66 o 
  -3   6   9        0.74        0.70      1.33 o 
  -2   6   9        2.12        3.52      1.28 o 
  -1   6   9      175.71      190.64      5.63 o 
   0   6   9      392.87      379.36      8.22 o 
   1   6   9      352.30      325.56     10.97 o 
   2   6   9      132.54      126.34      5.93 o 
   3   6   9       91.78       92.42      5.30 o 
   4   6   9      108.42      117.48      6.05 o 
   5   6   9       52.29       56.63      4.44 o 
   6   6   9       21.91       21.29      6.92 o 
  -2   7   9      295.45      307.24      5.98 o 
  -1   7   9       80.32       89.68      4.05 o 
   0   7   9       14.16       18.23      2.28 o 
   1   7   9      284.43      271.74      9.53 o 
   2   7   9      236.30      219.53      8.32 o 
   3   7   9      412.79      386.47     11.87 o 
   4   7   9      101.59       96.63      5.59 o 
   5   7   9       70.24       73.32      5.27 o 
   6   7   9       25.54       26.61      4.26 o 
  -1   8   9       73.12       79.52      3.52 o 
   0   8   9       87.69       84.83      5.53 o 
   1   8   9      139.86      144.02      7.02 o 
   2   8   9       20.53       22.89      3.38 o 
   3   8   9      137.50      137.65      6.70 o 
   4   8   9        1.05       -2.65      1.82 o 
   5   8   9       53.10       52.33      4.59 o 
   0   9   9       31.66       45.76      5.07 o 
   1   9   9       15.33       15.40      3.33 o 
   2   9   9       71.87       74.48      5.22 o 
   3   9   9       40.85       37.36      4.36 o 
   4   9   9       11.91       12.45      3.20 o 
  -2  -5  10        6.24        0.94      2.82 o 
  -1  -5  10      186.24      185.88      8.37 o 
  -4  -4  10       66.42       67.67      5.26 o 
  -3  -4  10      176.33      183.76      8.09 o 
  -2  -4  10        5.15       -2.08      2.31 o 
  -1  -4  10        2.87       -0.25      2.58 o 
   0  -4  10        1.48       -0.50      2.41 o 
  -5  -3  10      109.97      104.54      6.46 o 
  -4  -3  10       28.89       32.68      4.29 o 
  -3  -3  10       28.02       20.58      3.56 o 
  -2  -3  10       61.00       60.04      4.48 o 
  -1  -3  10       70.51       74.82      4.74 o 
   0  -3  10       12.40       12.12      2.82 o 
   1  -3  10        7.94        6.48      2.60 o 
   2  -3  10       41.78       48.96      4.64 o 
  -5  -2  10        4.85        0.40      2.75 o 
  -4  -2  10       63.19       63.22      4.79 o 
  -3  -2  10       49.09       47.03      4.02 o 
  -2  -2  10       28.02       27.49      3.55 o 
  -1  -2  10      263.17      256.30      8.70 o 
   0  -2  10      109.79      115.81      5.43 o 
   1  -2  10       21.74       20.75      3.07 o 
   2  -2  10      112.58      110.38      5.75 o 
   3  -2  10       71.67       75.16      5.03 o 
  -5  -1  10       29.81       30.63      4.15 o 
  -4  -1  10       18.76       20.67      3.50 o 
  -3  -1  10        3.24        0.52      2.04 o 
  -2  -1  10        2.22        1.42      1.97 o 
  -1  -1  10       28.04       23.45      3.23 o 
   0  -1  10        9.49       12.95      2.57 o 
   1  -1  10      230.75      230.52      7.97 o 
   2  -1  10      153.20      148.28      6.41 o 
   3  -1  10       29.34       30.71      3.74 o 
   4  -1  10       37.59       35.68      4.40 o 
  -5   0  10       38.20       40.64      4.49 o 
  -4   0  10       68.57       64.60      4.73 o 
  -3   0  10       14.46       14.02      3.00 o 
  -2   0  10        1.33       -0.03      2.04 o 
  -1   0  10        1.52        1.22      1.36 o 
   0   0  10        2.33        1.42      1.21 o 
   1   0  10        0.90       -1.75      1.66 o 
   2   0  10       48.77       53.52      3.98 o 
   3   0  10       33.14       36.52      4.11 o 
   4   0  10       81.40       69.96      4.83 o 
  -5   1  10        1.75       -0.24      2.61 o 
  -4   1  10        9.53        7.05      2.67 o 
  -3   1  10       43.70       46.00      3.89 o 
  -2   1  10      291.03      298.16      9.79 o 
  -1   1  10      187.66      191.41      6.88 o 
   0   1  10       23.45       26.98      2.59 o 
   1   1  10        0.71       -0.81      1.63 o 
   2   1  10      330.54      355.29     10.54 o 
   3   1  10       26.25       18.74      3.14 o 
   4   1  10       65.71       76.36      4.94 o 
   5   1  10       58.67       63.21      4.86 o 
  -5   2  10        4.45        1.95      2.70 o 
  -4   2  10      170.19      172.80      7.78 o 
  -3   2  10        8.61        8.21      2.57 o 
  -2   2  10        0.82       -0.46      1.19 o 
  -1   2  10      337.46      333.38      7.05 o 
   0   2  10      963.40      947.68     19.73 o 
   1   2  10      465.63      463.32     12.40 o 
   2   2  10      228.49      252.65      8.51 o 
   3   2  10       65.70       71.31      4.71 o 
   4   2  10      147.00      145.14      6.63 o 
   5   2  10      109.30      116.34      6.27 o 
  -4   3  10       10.73        8.41      2.97 o 
  -3   3  10        4.23        8.29      2.59 o 
  -2   3  10      237.88      244.37      6.08 o 
  -1   3  10       88.49       89.29      3.42 o 
   0   3  10      104.92       92.03      5.70 o 
   1   3  10      282.43      286.82      9.14 o 
   2   3  10      622.06      606.28     15.49 o 
   3   3  10      269.14      268.43      9.15 o 
   4   3  10       34.45       42.90      4.20 o 
   5   3  10       27.15       35.34      4.13 o 
  -4   4  10       55.99       67.14      5.29 o 
  -3   4  10       15.65       13.64      3.12 o 
  -2   4  10        9.98        6.77      1.72 o 
  -1   4  10       72.05       72.84      3.26 o 
   0   4  10      143.96      136.85      4.20 o 
   1   4  10       38.63       39.40      3.52 o 
   2   4  10        3.70        0.12      1.95 o 
   3   4  10       47.75       46.28      3.94 o 
   4   4  10       50.21       47.72      4.07 o 
   5   4  10       49.11       52.36      4.55 o 
   6   4  10       27.47       28.70      3.29 o 
  -3   5  10       88.25       96.23      5.53 o 
  -2   5  10      169.04      183.16      5.59 o 
  -1   5  10      191.76      183.05      5.35 o 
   0   5  10       43.95       44.21      5.34 o 
   1   5  10       60.80       52.62      3.97 o 
   2   5  10      253.26      252.43      8.91 o 
   3   5  10       62.09       60.78      4.38 o 
   4   5  10       11.35        9.65      2.78 o 
   5   5  10       43.72       39.22      4.48 o 
   6   5  10       26.11       34.96      3.33 o 
  -3   6  10       28.77       27.33      2.32 o 
  -2   6  10       37.13       45.19      3.40 o 
  -1   6  10      310.86      306.53      7.56 o 
   0   6  10      165.78      164.92      8.85 o 
   1   6  10      243.18      239.76      8.81 o 
   2   6  10      304.26      287.52      9.78 o 
   3   6  10       49.97       44.41      3.97 o 
   4   6  10       30.34       23.61      3.60 o 
   5   6  10       60.26       61.04      4.80 o 
  -2   7  10       51.25       56.04      2.85 o 
  -1   7  10      139.84      159.27      5.95 o 
   0   7  10       18.04       18.18      2.35 o 
   1   7  10      113.54      128.08      6.40 o 
   2   7  10       61.70       59.79      4.50 o 
   3   7  10       27.80       27.80      3.86 o 
   4   7  10       65.43       65.46      4.95 o 
   5   7  10       17.33       18.23      3.54 o 
   0   8  10       16.53       21.42      3.80 o 
   1   8  10       30.00       33.30      4.21 o 
   2   8  10       62.80       72.11      5.07 o 
   3   8  10       39.94       45.79      4.74 o 
   4   8  10        7.35        6.01      2.77 o 
   2   9  10       70.19       74.14      5.40 o 
   3   9  10        0.55       -1.98      2.08 o 
  -3  -3  11      112.40      110.56      6.41 o 
  -2  -3  11      133.18      127.02      6.54 o 
  -1  -3  11       15.10       11.70      3.06 o 
   0  -3  11       38.72       33.86      4.10 o 
  -4  -2  11        1.94        4.08      2.70 o 
  -3  -2  11        7.84        2.34      2.62 o 
  -2  -2  11       12.40        7.98      2.78 o 
  -1  -2  11      204.45      204.92      8.07 o 
   0  -2  11      147.56      152.42      6.65 o 
   1  -2  11        7.91       11.82      3.02 o 
   2  -2  11       32.60       40.41      4.33 o 
  -4  -1  11        3.85        2.37      2.72 o 
  -3  -1  11        0.36       -0.81      2.17 o 
  -2  -1  11        3.83        1.38      2.30 o 
   0  -1  11        6.12        6.35      2.34 o 
   1  -1  11       35.76       48.62      4.45 o 
   2  -1  11      113.20      109.19      5.94 o 
   3  -1  11       40.19       48.00      4.71 o 
  -4   0  11       69.41       71.90      5.14 o 
  -3   0  11       12.60       12.68      3.04 o 
  -2   0  11       27.22       23.68      3.48 o 
  -1   0  11       11.16        4.36      2.43 o 
   0   0  11      153.33      165.76      4.74 o 
   1   0  11        1.74       -2.58      1.98 o 
   2   0  11       53.52       64.30      4.73 o 
   3   0  11      163.87      180.30      7.71 o 
  -4   1  11        1.45        4.40      2.67 o 
  -3   1  11      122.04      119.89      6.26 o 
  -2   1  11      473.91      498.36     14.23 o 
  -1   1  11      230.40      228.94      5.68 o 
   0   1  11      120.65      129.06      6.39 o 
   1   1  11       50.56       53.85      4.13 o 
   2   1  11      182.74      177.37      7.23 o 
   3   1  11      239.64      237.47      8.86 o 
   4   1  11       57.40       66.39      4.93 o 
  -4   2  11       37.54       42.83      4.75 o 
  -3   2  11       35.46       45.69      4.87 o 
  -2   2  11        6.56        0.19      2.34 o 
  -1   2  11      279.77      294.15      8.74 o 
   0   2  11      393.11      408.34      8.78 o 
   1   2  11      178.27      177.46      7.07 o 
   2   2  11       83.35       92.79      5.38 o 
   3   2  11      100.71      111.92      5.88 o 
   4   2  11        0.45       -0.76      2.17 o 
  -4   3  11        5.98        0.06      2.38 o 
  -3   3  11        6.73        3.57      2.61 o 
  -2   3  11       48.31       44.18      2.90 o 
  -1   3  11       59.23       56.91      2.96 o 
   0   3  11        7.60        4.41      1.94 o 
   1   3  11       27.82       22.14      3.28 o 
   2   3  11       97.80       89.31      5.12 o 
   3   3  11      114.10      132.76      6.47 o 
   4   3  11       13.26       22.05      3.51 o 
   5   3  11        5.14        2.70      2.52 o 
  -3   4  11       76.27       78.59      5.58 o 
  -2   4  11       35.10       33.22      2.80 o 
  -1   4  11       46.57       49.08      3.79 o 
   0   4  11       99.61      104.57      4.38 o 
   1   4  11       31.48       38.60      3.96 o 
   2   4  11       40.19       36.07      3.99 o 
   3   4  11       58.94       53.76      4.26 o 
   4   4  11       24.25       26.22      3.79 o 
   5   4  11       25.71       23.19      3.89 o 
  -2   5  11      165.41      171.40      5.54 o 
  -1   5  11      198.89      194.50      6.37 o 
   0   5  11      206.71      183.58      5.34 o 
   1   5  11       26.70       24.71      3.45 o 
   2   5  11       97.03       99.24      5.59 o 
   3   5  11      101.63      113.24      6.12 o 
   4   5  11        7.92       10.88      2.97 o 
   5   5  11       33.06       31.57      4.51 o 
  -2   6  11       45.65       44.68      4.97 o 
  -1   6  11       71.18       81.19      3.91 o 
   0   6  11       50.43       50.09      3.12 o 
   1   6  11       12.55        7.05      2.65 o 
   2   6  11      117.61      102.66      5.75 o 
   3   6  11       63.35       75.03      5.07 o 
   4   6  11        3.99        8.60      2.97 o 
   5   6  11        5.57        2.11      2.60 o 
  -1   7  11       23.50       27.69      2.92 o 
   0   7  11       45.76       55.57      3.32 o 
   1   7  11       26.87       29.24      3.84 o 
   2   7  11       16.71       18.31      3.31 o 
   3   7  11        1.81        1.63      2.33 o 
   4   7  11       21.05       18.76      3.72 o 
   1   8  11        3.49        0.42      2.53 o 
   2   8  11       96.53       96.46      5.98 o 
   3   8  11      134.60      139.07      7.23 o 
  -2  -2  12        1.77       -1.61      2.47 o 
  -1  -2  12       67.29       66.79      5.01 o 
  -3  -1  12        1.21       -1.58      2.37 o 
  -2  -1  12       14.75       11.15      3.25 o 
  -1  -1  12       30.57       34.61      4.26 o 
   1  -1  12      102.32      115.59      6.22 o 
  -3   0  12       87.68       83.23      5.65 o 
  -2   0  12       21.84       14.49      3.12 o 
  -1   0  12       78.30       88.58      5.23 o 
   1   0  12      163.72      180.74      7.57 o 
   2   0  12       57.91       75.77      5.18 o 
  -3   1  12       54.78       53.91      4.61 o 
  -2   1  12      217.41      201.11      8.22 o 
  -1   1  12      217.30      228.47      8.70 o 
   0   1  12       51.77       48.47      4.01 o 
   1   1  12       73.73       82.64      5.18 o 
   2   1  12        3.18        2.87      2.49 o 
   3   1  12       92.56      111.69      6.42 o 
  -3   2  12        2.83        2.48      2.60 o 
  -2   2  12        3.56        1.97      2.38 o 
  -1   2  12       50.84       54.07      4.49 o 
   0   2  12       71.03       67.08      4.63 o 
   1   2  12       57.86       57.20      4.36 o 
   2   2  12       14.38       16.54      3.25 o 
   3   2  12        0.75        0.24      2.42 o 
  -3   3  12        0.81       -0.94      2.31 o 
  -2   3  12       55.79       52.09      4.48 o 
  -1   3  12       36.12       44.21      3.11 o 
   0   3  12       36.03       36.76      3.96 o 
   1   3  12       19.93       17.57      3.28 o 
   2   3  12       36.39       30.07      3.81 o 
   3   3  12       12.23       15.25      3.30 o 
   4   3  12       16.92       14.81      3.42 o 
  -2   4  12      108.20      103.49      6.35 o 
  -1   4  12       36.62       40.31      3.09 o 
   0   4  12       63.43       62.11      4.53 o 
   1   4  12       35.09       37.81      4.17 o 
   2   4  12       45.57       47.61      4.19 o 
   3   4  12       70.73       70.54      4.95 o 
   4   4  12       49.84       54.93      4.74 o 
  -1   5  12       50.40       43.39      6.81 o 
   0   5  12       96.61       92.56      5.47 o 
   1   5  12       32.98       33.25      3.98 o 
   2   5  12        2.93        0.23      2.36 o 
   3   5  12        8.16        2.56      2.73 o 
   4   5  12       20.67       12.79      3.23 o 
   0   6  12        0.52        1.26      2.20 o 
   1   6  12        0.67       -0.13      2.23 o 
   2   6  12       44.02       40.91      4.56 o 
   3   6  12       34.50       27.52      4.06 o 
   1   7  12       79.48       80.05      5.55 o 
   2   7  12        0.39       -0.36      2.25 o 
  -1   1  13       69.16       73.62      5.17 o 
   1   1  13       15.47       17.17      3.41 o 
  -1   2  13        8.85        5.07      2.64 o 
   0   2  13       35.89       38.10      4.31 o 
   1   2  13        7.04        9.32      3.03 o 
   2   2  13       32.66       32.62      4.26 o 
  -1   3  13       51.03       72.31      5.18 o 
   0   3  13       22.83       23.91      3.59 o 
   1   3  13       15.45       15.64      3.16 o 
   2   3  13       49.39       49.52      4.42 o 
   0   4  13       15.44       14.86      3.28 o 
   1   4  13       12.72       15.51      3.36 o 
   2   4  13       13.55       15.75      3.52 o 
   1   5  13       14.36       20.73      3.61 o 
                                                 
